# Supplementary material for: Physical and behavioral adaptations to prevent overheating of the living wings of butterflies
Source: Nat Commun. 2020 Jan 28;11:551. doi: 10.1038/s41467-020-14408-8 (PMC6987309; doi:10.1038/s41467-020-14408-8)
Supplement: Supplementary file 16 — Source Data [file 41467_2020_14408_MOESM16_ESM.xlsx]

## Sheet: Fig 1
Age: 3 days							Age: 8 days							Age: 24 days
Time (min)	Hemolymph channel width (mm)	Time (min)	Hemocyte flow velocity (mm/sec)				Time (min)	Hemolymph channel width (mm)	Time (min)	Hemocyte flow velocity (mm/sec)				Time (min)	Hemolymph channel width (mm)	Time (min)	Hemocyte flow velocity (mm/sec)
0	51.0638	0.6302	0.02548				0	48.0963	0.02119	0.06249				0	46.1472	0.73651	-0.24531
0.00167	51.0638	0.91035	0.04198				0.00167	48.1078	0.04095	0.06724				0.00167	46.1276	0.76316	-0.30183
0.00333	51.0638	0.96157	0.04445				0.00333	48.1225	0.06111	0.09051				0.00333	46.1082	0.83596	-0.28513
0.005	51.0638	0.97977	0.05057				0.005	48.1403	0.07566	0.06151				0.005	46.0905	0.84155	-0.85104
0.00667	51.0638	0.99342	0.05583				0.00667	48.1614	0.14938	0.04882				0.00667	46.0743	0.86171	-0.70372
0.00833	51.0638	1.03476	0.04436				0.00833	48.1856	0.38805	-0.09018				0.00833	46.0597	0.89902	-0.52345
0.01	51.0638	1.11848	0.05193				0.01	48.213	0.43758	-0.04778				0.01	46.0467	0.90473	-0.57069
0.01167	51.0638	1.15086	0.03629				0.01167	48.2405	0.47073	-0.1052				0.01167	46.0353	0.94932	-0.33077
0.01333	51.0638	1.1905	0.06927				0.01333	48.2679	0.48101	-0.05255				0.01333	46.0256	0.96193	-0.37127
0.015	51.0638	1.22586	0.12869				0.015	48.2937	0.5096	-0.15099				0.015	46.0162	1.13782	-0.23364
0.01667	51.0638	1.27111	0.0511				0.01667	48.3192	0.53014	-0.05996				0.01667	46.0079	1.21972	-0.13708
0.01833	51.0638	1.43243	-0.02335				0.01833	48.3431	0.54314	-0.14472				0.01833	46.0012	1.2283	-0.41676
0.02	51.0638	1.55346	-0.04137				0.02	48.3654	0.55667	-0.08054				0.02	45.9954	2.26298	1.02734
0.02167	51.0638	1.56816	-0.08869				0.02167	48.3862	0.60022	-0.06501				0.02167	45.9911	2.2895	0.53107
0.02333	51.0638	1.59832	-0.29041				0.02333	48.4053	0.61282	-0.07516				0.02333	45.9877	2.31237	0.54373
0.025	51.0638	1.60807	-0.41062				0.025	48.4229	0.63623	-0.07981				0.025	45.9843	2.38037	0.68325
0.02667	51.0638	1.63186	-0.39422				0.02667	48.4388	0.64962	-0.07529				0.02667	45.9808	2.38609	0.63216
0.02833	51.0638	1.64096	-0.65346				0.02833	48.4532	0.65287	-0.08388				0.02833	45.9774	2.38662	0.65639
0.03	51.0638	1.66397	-0.31434				0.03	48.466	0.66508	-0.18091				0.03	45.9739	2.39481	0.63778
0.03167	51.0638	1.67553	-0.11749				0.03167	48.4771	0.67055	-0.07402				0.03167	45.972	2.40806	0.58224
0.03333	51.0638	1.79709	-0.33161				0.03333	48.4867	0.67874	-0.12377				0.03333	45.97	2.42068	0.49487
0.035	51.0638	1.8422	-0.87966				0.035	48.4947	0.69252	-0.17227				0.035	45.9681	2.43225	0.44412
0.03667	51.0625	2.16005	-0.35173				0.03667	48.5011	0.69979	-0.04864				0.03667	45.9668	2.43693	0.44162
0.03833	51.0612	2.38664	-0.34457				0.03833	48.5059	0.71864	-0.10262				0.03833	45.9656	2.45812	0.41735
0.04	51.0599	2.44917	-0.33625				0.04	48.509	0.72918	-0.0691				0.04	45.9643	2.46462	0.34647
0.04167	51.0585	2.49584	-0.3351				0.04167	48.5106	0.74842	-0.10953				0.04167	45.9646	2.47488	0.34491
0.04333	51.0572	2.54823	-0.21317				0.04333	48.5106	0.76857	-0.12125				0.04333	45.9665	2.58772	0.20888
0.045	51.0559	2.58788	-0.31527				0.045	48.5106	0.77974	-0.16701				0.045	45.9701	2.62062	0.18853
0.04667	51.0546	2.93173	0.78767				0.04667	48.5106	0.79262	-0.17337				0.04667	45.9752	2.64376	0.18426
0.04833	51.0532	2.93615	0.29859				0.04833	48.5106	0.81056	-0.0924				0.04833	45.9824	2.69354	0.08297
0.05	51.0519	2.94707	0.66462				0.05	48.5106	0.81627	-0.17299				0.05	45.9906	2.74164	0.07657
0.05167	51.0506	3.00713	0.38276				0.05167	48.5106	0.82967	-0.06326				0.05167	45.9987	2.77297	0.06838
0.05333	51.0493	3.02364	1.00702				0.05333	48.5106	0.8363	-0.09777				0.05333	46.0072	2.82172	0.07236
0.055	51.0479	3.03691	0.52276				0.055	48.5106	0.83903	-0.15898				0.055	46.0158	5.68014	-0.13677
0.05667	51.0466	3.04821	0.73235				0.05667	48.5106	0.8506	-0.14758				0.05667	46.0243	5.69211	-0.1875
0.05833	51.0453	3.07083	0.54628				0.05833	48.5106	0.86152	-0.28797				0.05833	46.0328	5.69327	-0.15456
0.06	51.044	3.08891	0.33208				0.06	48.5106	0.87439	-0.292				0.06	46.0414	5.7155	-0.31148
0.06167	51.0426	3.09683	0.35397				0.06167	48.5106	0.87959	-0.10357				0.06167	46.0499	5.77531	-0.24397
0.06333	51.0413	3.10736	0.38642				0.06333	48.5106	0.88492	-0.21981				0.06333	46.0585	5.80443	-0.5231
0.065	51.04	3.11763	0.45788				0.065	48.5106	0.89284	-0.18247				0.065	46.0687	5.8394	-0.39377
0.06667	51.0387	3.12518	0.30943				0.06667	48.5106	0.90077	-0.27967				0.06667	46.0804	5.8758	-0.32085
0.06833	51.0374	3.12778	0.44427				0.06833	48.5106	0.91092	-0.12454				0.06833	46.0938	5.89973	-0.50779
0.07	51.0387	3.14247	0.22274				0.07	48.5106	0.9156	-0.15667				0.07	46.1072	5.93599	-0.25718
0.07167	51.04	3.14351	0.46216				0.07167	48.5106	0.94251	-0.22157				0.07167	46.1223	5.98253	-0.32946
0.07333	51.0413	3.15378	0.37273				0.07333	48.5106	0.95135	-0.17898				0.07333	46.1389	6.12007	-0.23196
0.075	51.0426	3.16873	0.18774				0.075	48.5106	0.96396	-0.26738				0.075	46.154	6.2034	-0.26143
0.07667	51.044	3.19252	0.61008				0.07667	48.5106	0.96526	-0.12964				0.07667	46.1687	6.55753	0.32864
0.07833	51.0453	3.19823	0.14743				0.07833	48.5106	0.97423	-0.16419				0.07833	46.1835	6.56247	0.75692
0.08	51.0466	3.20422	0.2355				0.08	48.5106	0.98242	-0.12925				0.08	46.1982	6.58586	0.3336
0.08167	51.0479	3.2102	0.17313				0.08167	48.5106	0.98606	-0.23051				0.08167	46.213	6.60797	1.07641
0.08333	51.0493	3.21592	0.20279				0.08333	48.5106	0.98905	-0.16261				0.08333	46.2297	6.61888	0.51365
0.085	51.0506	3.22086	0.24437				0.085	48.51	0.99893	-0.19442				0.085	46.2497	6.63799	0.45978
0.08667	51.0519	3.23178	0.32397				0.08667	48.5093	1.02051	-0.0963				0.08667	46.2728	6.66126	0.45267
0.08833	51.0532	3.23477	0.33512				0.08833	48.5086	1.03442	-0.11587				0.08833	46.2992	7.02149	0.99904
0.09	51.0546	3.25023	0.14898				0.09	48.5079	1.06549	-0.10246				0.09	46.3287	7.03047	0.77751
0.09167	51.0559	3.25583	0.26247				0.09167	48.5056	1.08448	-0.36006				0.09167	46.3614	7.04672	0.7658
0.09333	51.0572	3.27208	0.30403				0.09333	48.5032	1.40661	0.58323				0.09333	46.3973	7.06023	0.75127
0.095	51.0585	3.31095	0.17792				0.095	48.5008	1.50373	0.21838				0.095	46.4364	7.12277	0.48966
0.09667	51.0599	3.33838	0.1034				0.09667	48.4984	1.55428	0.36022				0.09667	46.4787	7.14747	0.39172
0.09833	51.0612	3.34891	0.22572				0.09833	48.4949	1.61903	0.56957				0.09833	46.521	7.16098	0.35362
0.1	51.0625	3.35723	0.25353				0.1	48.49	1.67168	0.2334				0.1	46.5633	7.16995	0.32901
0.10167	51.0638	3.35982	0.25592				0.10167	48.4852	1.71562	0.68078				0.10167	46.6056	7.17788	0.27793
0.10333	51.0638	3.36632	0.20288				0.10333	48.4803	1.80155	0.3081				0.10333	46.6509	7.19115	0.2396
0.105	51.0638	3.36932	0.16589				0.105	48.4739	1.85291	0.45618				0.105	46.6962	7.20428	0.26725
0.10667	51.0638	3.38063	0.21479				0.10667	48.4658	1.85655	0.55891				0.10667	46.7414	7.21259	0.16029
0.10833	51.0638	3.40324	0.08431				0.10833	48.4562	1.86968	0.87034				0.10833	46.7883	7.22482	0.12786
0.11	51.0638	3.41235	0.15657				0.11	48.4449	1.90698	0.30231				0.11	46.8342	7.27747	0.17757
0.11167	51.0638	3.42028	0.10941				0.11167	48.4321	1.93481	0.5128				0.11167	46.8785	7.28228	0.17552
0.11333	51.0638	3.42847	0.16609				0.11333	48.4177	1.95469	0.72033				0.11333	46.9212	7.2876	0.15963
0.115	51.0638	3.44783	0.20212				0.115	48.4016	1.95924	0.85329				0.115	46.9623	7.32167	0.25166
0.11667	51.0638	3.45798	0.08072				0.11667	48.384	1.96458	0.68881				0.11667	47.0008	7.33284	0.17595
0.11833	51.0638	3.46538	0.20131				0.11833	48.3661	1.96652	0.36072				0.11833	47.0361	7.42021	0.13544
0.12	51.0638	3.46812	0.08174				0.12	48.3467	1.98498	0.32705				0.12	47.0682	7.44179	0.12673
0.12167	51.0638	3.48541	0.10729				0.12167	48.3257	1.9946	0.64934				0.12167	47.094	7.46623	0.12188
0.12333	51.0638	3.48697	0.17812				0.12333	48.303	2.00163	0.7644				0.12333	47.1133	7.53422	0.06774
0.125	51.0638	3.52727	0.08322				0.125	48.282	2.02866	0.43724				0.125	47.1263	7.55932	0.09548
0.12667	51.0638	3.57446	0.0772				0.12667	48.2596	2.04193	0.56584				0.12667	47.1329	7.59441	0.08902
0.12833	51.0638	3.6743	0.04134				0.12833	48.2356	2.05817	0.49386				0.12833	47.1331	7.61586	0.08843
0.13	51.0638	3.69055	0.02456				0.13	48.2101	2.07195	0.56047				0.13	47.1269	7.62978	0.09134
0.13167	51.0638	3.7614	0.06973				0.13167	48.185	2.09483	0.19141				0.13167	47.1159	7.66045	0.07284
0.13333	51.0638	3.81263	0.06454				0.13333	48.1612	2.10835	0.22243				0.13333	47.1002	7.73884	0.06341
0.135	51.0638	3.8602	0.03697				0.135	48.1357	2.1289	0.15783				0.135	47.0796	7.79408	0.03338
0.13667	51.0638	3.93898	0.02771				0.13667	48.1086	2.18181	0.10627				0.13667	47.0528	7.94672	0.04217
0.13833	51.0638	4.01243	0.0383				0.13833	48.0832	2.20482	0.24491				0.13833	47.0212	7.98325	0.04299
0.14	51.0638	4.1267	0.03945				0.14	48.0593	2.21717	0.32533				0.14	46.9848	8.08308	0.02443
0.14167	51.0638	4.1501	0.00942				0.14167	48.0371	2.23094	0.31319				0.14167	46.9436	8.47972	0.03494
0.14333	51.0638	4.16636	0.03162				0.14333	48.0164	2.23692	0.36036				0.14333	46.8989	8.57123	0.04435
0.145	51.0638	4.18962	0.04442				0.145	47.9973	2.24122	0.29836				0.145	46.8511	8.62415	0.03478
0.14667	51.0638	4.21419	0.03069				0.14667	47.9798	2.2498	0.33856				0.14667	46.8	8.68265	0.02748
0.14833	51.0638	4.23526	0.04328				0.14833	47.9639	2.25344	0.10485				0.14833	46.7457	10.3729	-0.07231
0.15	51.0638	4.24019	0.03077				0.15	47.9496	2.25968	0.27341				0.15	46.6883	10.3772	-0.06121
0.15167	51.0638	4.29116	0.01557				0.15167	47.9363	2.26968	0.28732				0.15167	46.6277	10.4059	-0.19854
0.15333	51.0638	4.35745	0.04339				0.15333	47.9245	2.27892	0.26868				0.15333	46.5638	10.4214	-0.13228
0.155	51.0638	4.45846	0.02104				0.155	47.9143	2.30803	0.2235				0.155	46.5032	10.4357	-0.21123
0.15667	51.0638	4.93452	0.04213				0.15667	47.9057	2.31701	0.24494				0.15667	46.4473	10.4955	-0.32771
0.15833	51.0638	5.02722	0.05798				0.15833	47.8971	2.32325	0.21445				0.15833	46.3955	10.5154	-0.2618
0.16	51.0638	5.09898	0.06019				0.16	47.89	2.32689	0.21844				0.16	46.3468	10.5759	-0.40299
0.16167	51.0638	5.12043	0.04338				0.16167	47.8845	2.33573	0.21654				0.16167	46.3029	10.5928	-0.44162
0.16333	51.0638	5.71856	-0.08211				0.16333	47.8805	2.3378	0.21778				0.16333	46.2639	10.6403	-0.04395
0.165	51.0638	5.74431	-0.09841				0.165	47.8771	2.34378	0.20071				0.165	46.2296	10.6639	-0.28036
0.16667	51.0638	5.77707	-0.21698				0.16667	47.8739	2.35067	0.17988				0.16667	46.2001	11.9917	0.59722
0.16833	51.0638	5.8366	-0.24791				0.16833	47.8723	2.37005	0.24187				0.16833	46.1746	12.0254	1.32711
0.17	51.0638	5.93098	-0.08773				0.17	47.8723	2.37277	0.19837				0.17	46.1538	12.0918	0.32638
0.17167	51.0638	5.95998	-0.28993				0.17167	47.8723	2.38109	0.13825				0.17167	46.1379	12.1156	0.73255
0.17333	51.0638	6.00366	-0.27869				0.17333	47.8723	2.38903	0.34532				0.17333	46.1267	12.1193	0.72282
0.175	51.0638	6.40054	-0.37008				0.175	47.8723	2.39462	0.24779				0.175	46.1204	12.1239	0.74672
0.17667	51.0638	6.42473	-0.50166				0.17667	47.8723	2.40281	0.19049				0.17667	46.1188	12.1298	0.61139
0.17833	51.0638	6.54914	-0.34151				0.17833	47.8723	2.41217	0.1951				0.17833	46.122	12.1384	0.63292
0.18	51.0638	6.91327	0.64226				0.18	47.8723	2.42308	0.18571				0.18	46.1289	12.1443	0.43675
0.18167	51.0638	6.95136	0.45165				0.18167	47.8723	2.43102	0.25297				0.18167	46.1405	12.1497	0.67047
0.18333	51.0638	7.01688	0.71114				0.18333	47.8723	2.43297	0.1074				0.18333	46.1564	12.1557	0.61935
0.185	51.0638	7.05991	0.78105				0.185	47.8723	2.44155	0.18908				0.185	46.177	12.1633	0.62493
0.18667	51.0638	7.07188	0.59628				0.18667	47.8723	2.46105	0.17436				0.18667	46.2016	12.1709	0.55442
0.18833	51.0638	7.098	0.58441				0.18833	47.8723	2.46572	0.19452				0.18833	46.2278	12.1752	0.47534
0.19	51.0638	7.1032	0.5917				0.19	47.8723	2.48692	0.16945				0.19	46.2508	12.1831	0.34205
0.19167	51.0638	7.10893	0.38368				0.19167	47.8723	2.50134	0.15482				0.19167	46.2724	12.185	0.33241
0.19333	51.0638	7.11958	0.16376				0.19333	47.8723	2.50408	0.16414				0.19333	46.2955	12.1913	0.34738
0.195	51.0638	7.15	0.3057				0.195	47.8723	2.5163	0.13315				0.195	46.3171	12.194	0.3354
0.19667	51.0638	7.16391	0.30765				0.19667	47.8723	2.5384	0.13492				0.19667	46.3386	12.1989	0.36653
0.19833	51.0638	7.16963	0.0962				0.19833	47.8723	2.55101	0.14418				0.19833	46.3601	12.2069	0.3625
0.2	51.0638	7.18315	0.48249				0.2	47.8723	2.56843	0.12049				0.2	46.3816	12.2393	0.29444
0.20167	51.0638	7.19498	0.36417				0.20167	47.8723	2.60821	0.09162				0.20167	46.4047	12.2489	0.36588
0.20333	51.0638	7.20317	0.23006				0.20333	47.8723	2.64487	0.10557				0.20333	46.4279	12.2608	0.19208
0.205	51.0638	7.24048	0.32669				0.205	47.8723	2.66086	0.08199				0.205	46.451	12.3176	0.25912
0.20667	51.0638	7.25777	0.3241				0.20667	47.8723	2.66502	0.09664				0.20667	46.4741	12.3401	0.23096
0.20833	51.0638	7.27285	0.23498				0.20833	47.8723	2.671	0.06885				0.20833	46.4972	12.35	0.22302
0.21	51.0638	7.28117	0.22576				0.21	47.8723	2.67464	0.09439				0.21	46.5203	12.3639	0.21021
0.21167	51.0638	7.33668	0.17822				0.21167	47.8723	2.70362	0.10019				0.21167	46.5434	12.3937	0.17652
0.21333	51.0638	7.3645	0.22445				0.21333	47.8723	2.7074	0.08468				0.21333	46.5688	12.4436	0.11756
0.215	51.0638	7.39128	0.20537				0.215	47.8723	2.72052	0.05207				0.215	46.5941	12.4554	0.12084
0.21667	51.0638	7.41612	0.20389				0.21667	47.8723	2.73535	0.13018				0.21667	46.6206	12.4727	0.12704
0.21833	51.0638	7.42638	0.18664				0.21833	47.8723	2.7685	0.18124				0.21833	46.6473	12.4957	0.11149
0.22	51.0638	7.4347	0.18444				0.22	47.8723	2.77473	0.12022				0.22	46.6754	12.5146	0.09415
0.22167	51.0638	7.43952	0.20462				0.22167	47.8723	2.78904	0.10813				0.22167	46.7036	12.5431	0.11276
0.22333	51.0638	7.46447	0.16506				0.22333	47.8723	2.80127	0.11942				0.22333	46.7366	12.5583	0.10206
0.225	51.0638	7.48436	0.16507				0.225	47.8723	2.82972	0.03972				0.225	46.7733	12.5642	0.12135
0.22667	51.0638	7.51153	0.18992				0.22667	47.8723	2.83818	0.09223				0.22667	46.81	12.5824	0.10532
0.22833	51.0638	7.52012	0.08815				0.22833	47.8723	2.86964	0.10348				0.22833	46.8483	12.5887	0.11354
0.23	51.0638	7.52544	0.11925				0.23	47.8723	2.88952	0.08303				0.23	46.885	12.6095	0.10577
0.23167	51.0638	7.5335	0.13409				0.23167	47.8723	2.90943	0.09306				0.23167	46.9201	12.6194	0.094
0.23333	51.0638	7.54767	0.15478				0.23333	47.8723	2.944	0.07948				0.23333	46.9536	12.6316	0.11224
0.235	51.0638	7.55002	0.11975				0.235	47.8723	3.00652	0.08288				0.235	46.9847	12.6419	0.1415
0.23667	51.0638	7.58238	0.10572				0.23667	47.8723	3.01641	0.10878				0.23667	47.0143	12.6601	0.09451
0.23833	51.0638	7.60123	0.13323				0.23833	47.8723	3.02863	0.08499				0.23833	47.0422	12.6866	0.09721
0.24	51.0638	7.63958	0.10952				0.24	47.8723	3.03825	0.09344				0.24	47.0686	12.7295	0.09908
0.24167	51.0638	7.65518	0.10032				0.24167	47.8723	3.06009	0.01732				0.24167	47.0933	12.747	0.09472
0.24333	51.0638	7.66844	0.07873				0.24333	47.8723	3.07258	0.08864				0.24333	47.1164	12.7632	0.08417
0.245	51.0638	7.71017	0.07844				0.245	47.8723	3.09376	0.08977				0.245	47.138	12.8142	0.0678
0.24667	51.0638	7.72226	0.06765				0.24667	47.8723	3.15032	0.06964				0.24667	47.1568	12.8261	0.07597
0.24833	51.0638	7.7324	0.05667				0.24833	47.8723	3.19854	0.02124				0.24833	47.1741	12.849	0.06653
0.25	51.0638	7.76139	0.07118				0.25	47.8723	3.22442	0.09765				0.25	47.1891	12.9007	0.0624
0.25167	51.0638	7.77882	0.05569				0.25167	47.8723	3.27264	0.06693				0.25167	47.2025	12.9384	0.03575
0.25333	51.0638	7.86292	0.08809				0.25333	47.8723	3.3106	0.06144				0.25333	47.2136	12.9666	0.06091
0.255	51.0638	7.92012	0.07832				0.255	47.8723	3.35753	0.03119				0.255	47.223	13.0048	0.06057
0.25667	51.0638	9.0718	0.02451				0.25667	47.8723	3.37547	0.035				0.25667	47.2293	13.0403	0.03084
0.25833	51.0638	9.19557	0.06919				0.25833	47.8723	3.52446	-0.0326				0.25833	47.2325	13.0633	0.05589
0.26	51.0638	9.23508	0.04278				0.26	47.8723	3.55435	-0.03677				0.26	47.234	13.0657	0.03034
0.26167	51.0638	9.2655	0.03152				0.26167	47.8723	3.58867	-0.06141				0.26167	47.234	13.0965	0.03439
0.26333	51.0638	9.2954	0.03807				0.26333	47.8723	3.64444	-0.07643				0.26333	47.234	13.1121	0.10223
0.265	51.0638	9.30658	0.05312				0.265	47.8723	3.69177	-0.02815				0.265	47.234	13.1286	0.03024
0.26667	51.0638	9.32778	0.0247				0.26667	47.8723	3.74442	-0.11144				0.26667	47.234	13.1437	0.04097
0.26833	51.0638	9.36248	0.02323				0.26833	47.8723	3.78862	-0.07277				0.26833	47.234	13.1543	0.04651
0.27	51.0638	9.40162	0.03684				0.27	47.8723	3.79668	-0.07363				0.27	47.234	13.1632	0.02529
0.27167	51.0638	9.40708	0.05408				0.27167	47.8707	3.81137	-0.11824				0.27167	47.234	13.1732	0.03901
0.27333	51.0638	9.43112	0.021				0.27333	47.8676	3.83087	-0.16933				0.27333	47.234	13.2105	0.04096
0.275	51.0638	9.74767	-0.03568				0.275	47.8628	3.84881	-0.13051				0.275	47.2343	13.2542	0.07218
0.27667	51.0638	9.91694	-0.01855				0.27667	47.8564	3.87363	-0.07208				0.27667	47.2378	13.3001	0.03503
0.27833	51.0638	9.98064	-0.57832				0.27833	47.8484	3.88183	-0.12518				0.27833	47.24	13.3225	0.03265
0.28	51.0638	9.98818	-0.12663				0.28	47.8388	3.89249	-0.08223				0.28	47.239	13.354	0.07225
0.28167	51.0638	9.99923	-0.69975				0.28167	47.8277	3.90172	-0.09406				0.28167	47.2349	13.3667	0.05888
0.28333	51.0634	10.0607	-0.36744				0.28333	47.8149	3.91107	-0.11492				0.28333	47.2275	13.4584	0.01084
0.285	51.063	10.129	-0.35335				0.285	47.8005	3.94241	-0.15366				0.285	47.2169	13.6075	0.01918
0.28667	51.0626	10.1413	-0.20589				0.28667	47.7846	3.95593	-0.2218				0.28667	47.2032	13.6881	0.01806
0.28833	51.0614	10.7783	-0.1241				0.28833	47.767	3.97478	-0.16542				0.28833	47.1863	15.2385	-0.11747
0.29	51.0602	10.8334	-0.44123				0.29	47.7479	3.98335	-0.17978				0.29	47.1661	15.271	-0.38285
0.29167	51.059	10.9021	-0.50875				0.29167	47.7271	3.99128	-0.10677				0.29167	47.1428	15.2991	-0.66672
0.29333	51.0579	11.3017	0.36951				0.29333	47.7048	4.0065	-0.1172				0.29333	47.1163	15.3053	-0.42981
0.295	51.0567	11.4294	0.90271				0.295	47.6808	4.01079	-0.10112				0.295	47.0866	15.3539	-0.74496
0.29667	51.0555	11.443	0.38105				0.29667	47.6553	4.01377	-0.0946				0.29667	47.0537	15.4009	-0.49246
0.29833	51.0543	11.4547	0.43402				0.29833	47.6282	4.02235	-0.15417				0.29833	47.0176	15.4336	-0.35595
0.3	51.0532	11.4652	0.90711				0.3	47.5995	4.03158	-0.09606				0.3	46.9783	15.4951	-0.33666
0.30167	51.052	11.4857	0.18735				0.30167	47.5692	4.05342	-0.09462				0.30167	46.9359	15.5192	-0.1247
0.30333	51.0508	11.4966	0.29686				0.30333	47.5372	4.08515	-0.19485				0.30333	46.8902	16.9292	0.3407
0.305	51.0496	11.5049	0.23933				0.305	47.5069	4.09373	-0.155				0.305	46.8414	16.9449	0.7205
0.30667	51.0484	11.5176	0.38945				0.30667	47.4782	4.09737	-0.22015				0.30667	46.7893	16.9566	0.76811
0.30833	51.0472	11.521	0.24748				0.30833	47.4511	4.11791	-0.21577				0.30833	46.7336	16.9779	0.53508
0.31	51.0461	11.5271	0.35513				0.31	47.4255	4.12298	-0.21327				0.31	46.6682	17.0131	0.00338
0.31167	51.0449	11.5308	0.64724				0.31167	47.4016	4.12818	-0.08051				0.31167	46.6022	17.019	0.60118
0.31333	51.0437	11.5339	0.37023				0.31333	47.3793	4.13247	-0.13266				0.31333	46.5393	17.0282	0.60047
0.315	51.0425	11.5613	0.41901				0.315	47.3569	4.14104	-0.1832				0.315	46.4796	17.0372	0.48448
0.31667	51.0422	11.5693	0.4098				0.31667	47.3346	4.14767	-0.15364				0.31667	46.4232	17.0455	0.45493
0.31833	51.0418	11.5877	0.45378				0.31833	47.3122	4.17484	-0.13905				0.31833	46.3699	17.0528	0.39193
0.32	51.0415	11.5942	0.44906				0.32	47.2899	4.19565	-0.14078				0.32	46.3198	17.0679	0.29569
0.32167	51.0427	11.6085	0.45599				0.32167	47.2675	4.20748	-0.17892				0.32167	46.2729	17.0736	0.33206
0.32333	51.0438	11.6226	0.35533				0.32333	47.2452	4.22035	-0.07499				0.32333	46.2292	17.0832	0.32655
0.325	51.045	11.6896	0.22477				0.325	47.2229	4.24024	-0.18935				0.325	46.1887	17.0904	0.52544
0.32667	51.0462	11.7072	0.28003				0.32667	47.2005	4.25987	-0.1589				0.32667	46.1514	17.0984	0.30585
0.32833	51.0474	11.7167	0.19383				0.32833	47.1782	4.32383	-0.16788				0.32833	46.1173	17.1	0.24617
0.33	51.0486	11.7258	0.23909				0.33	47.1559	4.76583	1.07126				0.33	46.0863	17.1148	0.19714
0.33167	51.0498	11.7393	0.19814				0.33167	47.1335	4.86099	0.80429				0.33167	46.0586	17.1255	0.19135
0.33333	51.0509	11.7476	0.19977				0.33333	47.1112	4.91651	0.25139				0.33333	46.034	17.1459	0.14328
0.335	51.0521	11.7544	0.17021				0.335	47.0888	4.97006	0.55909				0.335	46.0127	17.1782	0.16699
0.33667	51.0533	11.7792	0.1317				0.33667	47.0665	4.97968	0.47077				0.33667	45.9945	17.221	0.13505
0.33833	51.0545	11.8264	0.18267				0.33833	47.0425	4.98658	0.34046				0.33833	45.9795	17.2306	0.15033
0.34	51.0556	11.8377	0.20531				0.34	47.017	5.05144	0.32247				0.34	45.9677	17.2426	0.20991
0.34167	51.0568	11.8645	0.26335				0.34167	46.9899	5.06926	0.92208				0.34167	45.9594	17.2643	0.15042
0.34333	51.058	11.8818	0.14407				0.34333	46.9612	5.13347	0.37411				0.34333	45.9575	17.2781	0.06694
0.345	51.0592	11.9022	0.15634				0.345	46.9308	5.17248	0.59061				0.345	45.9575	17.3185	0.05532
0.34667	51.0604	11.9128	0.06124				0.34667	46.8989	5.19626	0.44298				0.34667	45.9575	17.3723	0.0764
0.34833	51.0615	11.9422	0.05867				0.34833	46.8686	5.20679	0.62152				0.34833	45.9575	17.3982	0.06208
0.35	51.0623	11.9764	0.0764				0.35	46.8399	5.22461	0.81858				0.35	45.9575	17.4151	0.0778
0.35167	51.0631	12.033	0.09397				0.35167	46.8128	5.23813	0.78297				0.35167	45.9575	17.4227	0.06601
0.35333	51.0638	12.0594	0.04184				0.35333	46.7872	5.25138	0.65189				0.35333	45.9575	17.4425	0.06309
0.355	51.0638	12.1163	0.04533				0.355	46.7633	5.25971	0.5893				0.355	45.9591	17.4524	0.05201
0.35667	51.0638	12.1393	0.07617				0.35667	46.741	5.28544	0.79224				0.35667	45.9639	17.4748	0.02143
0.35833	51.0638	12.151	0.197				0.35833	46.7202	5.29298	0.6825				0.35833	45.9719	17.4841	0.07028
0.36	51.0638	12.1638	0.11066				0.36	46.7011	5.30469	0.56966				0.36	45.9831	17.5043	0.05357
0.36167	51.0638	12.1796	0.15784				0.36167	46.6835	5.31249	0.63484				0.36167	45.9973	17.5145	0.04393
0.36333	51.0638	12.1891	0.02793				0.36333	46.6675	5.31989	0.58861				0.36333	46.0146	17.5515	0.04573
0.365	51.0638	12.2091	0.06172				0.365	46.6532	5.35383	0.6246				0.365	46.0336	17.5721	0.02408
0.36667	51.0638	12.2132	0.08558				0.36667	46.6404	5.37047	0.3573				0.36667	46.0548	17.5962	0.01336
0.36833	51.0638	12.2272	0.07259				0.36833	46.6293	5.37801	0.42591				0.36833	46.0775	17.8862	0.03535
0.37	51.0638	12.2306	0.03479				0.37	46.6197	5.39633	0.34314				0.37	46.1003	17.9062	0.06047
0.37167	51.0638	12.2649	0.04389				0.37167	46.6117	5.41337	0.58167				0.37167	46.1246	17.94	0.02614
0.37333	51.0638	12.2856	0.03188				0.37333	46.6053	5.41609	0.3657				0.37333	46.1489	17.9559	0.04316
0.375	51.0638	12.3255	0.02424				0.375	46.6005	5.42637	0.53746				0.375	46.1732	17.9796	0.07289
0.37667	51.0638	12.3715	0.01242				0.37667	46.5956	5.43391	0.32295				0.37667	46.1979
0.37833	51.0638	12.5298	0.01468				0.37833	46.5913	5.44014	0.31537				0.37833	46.2226
0.38	51.0638	13.571	0.08449				0.38	46.5885	5.46692	0.15434				0.38	46.2473
0.38167	51.0638	14.357	-0.25244				0.38167	46.5842	5.47225	0.43906				0.38167	46.272
0.38333	51.0638	14.4343	-0.54305				0.38333	46.5782	5.48473	0.39252				0.38333	46.2966
0.385	51.0638	14.4472	-0.11568				0.385	46.5706	5.49644	0.32518				0.385	46.3213
0.38667	51.0638	14.4798	-0.4839				0.38667	46.5615	5.50567	0.31388				0.38667	46.346
0.38833	51.0638	14.5067	-0.5104				0.38833	46.5507	5.5145	0.38936				0.38833	46.3674
0.39	51.0638	14.5169	-0.44458				0.39	46.5384	5.51957	0.39292				0.39	46.3825
0.39167	51.0638	14.5534	-0.51418				0.39167	46.5245	5.53076	0.28478				0.39167	46.3912
0.39333	51.0626	15.1088	-0.4506				0.39333	46.5089	5.53635	0.25183				0.39333	46.3934
0.395	51.0614	15.2549	-0.32146				0.395	46.4918	5.54532	0.24794				0.395	46.3898
0.39667	51.0602	15.6523	-0.41706				0.39667	46.4731	5.5522	0.31229				0.39667	46.3798
0.39833	51.0581	15.9014	1.09736				0.39833	46.4528	5.55974	0.28315				0.39833	46.3665
0.4	51.0552	15.9297	0.57451				0.4	46.4308	5.5695	0.2966				0.4	46.3489
0.40167	51.0523	15.9512	0.43289				0.40167	46.4073	5.57912	0.33966				0.40167	46.328
0.40333	51.0494	15.9585	0.71177				0.40333	46.3822	5.58665	0.28657				0.40333	46.3072
0.405	51.0465	15.9732	0.69183				0.405	46.3555	5.59289	0.17945				0.405	46.2832
0.40667	51.0436	15.9803	0.6583				0.40667	46.3272	5.59653	0.11194				0.40667	46.2593
0.40833	51.0406	15.9898	0.27274				0.40833	46.2974	5.60057	0.27079				0.40833	46.2354
0.41	51.0377	15.9949	0.48351				0.41	46.2692	5.60824	0.2077				0.41	46.2107
0.41167	51.0348	16.0006	0.44209				0.41167	46.2408	5.61201	0.28771				0.41167	46.186
0.41333	51.0319	16.0085	0.22462				0.41333	46.2094	5.62423	0.15747				0.41333	46.1613
0.415	51.0281	16.0149	0.29319				0.415	46.1797	5.62799	0.14608				0.415	46.1366
0.41667	51.0228	16.0278	0.39387				0.41667	46.1499	5.64048	0.13381				0.41667	46.1119
0.41833	51.0174	16.0391	0.32448				0.41833	46.1202	5.64814	0.22918				0.41833	46.0873
0.42	51.0121	16.0466	0.33946				0.42	46.0904	5.66063	0.1779				0.42	46.0626
0.42167	51.0067	16.0522	0.35475				0.42167	46.0607	5.66362	0.22676				0.42167	46.0395
0.42333	51.0014	16.0609	0.34443				0.42333	46.0309	5.67583	0.19939				0.42333	46.0196
0.425	50.996	16.0718	0.14942				0.425	46.0012	5.68182	0.24429				0.425	46.003
0.42667	50.9931	16.0885	0.36193				0.42667	45.9714	5.73538	0.09988				0.42667	45.9895
0.42833	50.9902	16.105	0.22676				0.42833	45.9417	5.78296	0.08673				0.42833	45.979
0.43	50.9873	16.1172	0.27469				0.43	45.9119	5.81871	0.08231				0.43	45.9716
0.43167	50.986	16.1285	0.19673				0.43167	45.8822	5.83262	0.18552				0.43167	45.9659
0.43333	50.9865	16.1454	0.36739				0.43333	45.8524	5.84913	0.20175				0.43333	45.9624
0.435	50.9869	16.1736	0.28872				0.435	45.8227	5.85303	0.15292				0.435	45.9605
0.43667	50.9874	16.191	0.19801				0.43667	45.7929	5.86083	0.26612				0.43667	45.9586
0.43833	50.9879	16.2008	0.24255				0.43833	45.7632	5.86915	0.11845				0.43833	45.9582
0.44	50.9877	16.2147	0.1565				0.44	45.7334	5.87487	0.11262				0.44	45.9578
0.44167	50.9875	16.2393	0.11532				0.44167	45.7036	5.88306	0.28991				0.44167	45.9575
0.44333	50.9873	16.2679	0.18864				0.44333	45.6722	5.88839	0.37633				0.44333	45.9575
0.445	50.9872	16.3018	0.06546				0.445	45.6415	5.90203	0.10469				0.445	45.9575
0.44667	50.987	16.32	0.0829				0.44667	45.6133	5.91504	0.14698				0.44667	45.9575
0.44833	50.9885	16.3584	0.19629				0.44833	45.5836	5.93077	0.12386				0.44833	45.9575
0.45	50.9932	16.3859	0.16159				0.45	45.5555	5.94793	0.16961				0.45	45.9575
0.45167	50.9979	16.4534	0.05213				0.45167	45.529	5.95105	0.15311				0.45167	45.9575
0.45333	51.0026	16.5284	0.04103				0.45333	45.5041	5.95781	0.08302				0.45333	45.9575
0.455	51.0074	16.7328	0.02884				0.455	45.4807	5.9777	0.15416				0.455	45.9575
0.45667	51.0121	16.7877	0.02376				0.45667	45.459	5.98238	0.12931				0.45667	45.9575
0.45833	51.0168	16.8149	0.05313				0.45833	45.4389	5.99031	0.15869				0.45833	45.9575
0.46	51.0203	16.842	0.02449				0.46	45.4203	5.99954	0.16406				0.46	45.9575
0.46167	51.0237	16.8937	0.03896				0.46167	45.4034	6.00604	0.19549				0.46167	45.9575
0.46333	51.0272	16.9114	0.02218				0.46333	45.388	6.01072	0.16801				0.46333	45.9575
0.465	51.0299	16.9359	0.02786				0.465	45.3742	6.01903	0.18379				0.465	45.9575
0.46667	51.0317	16.9766	0.01863				0.46667	45.3621	6.04413	0.07835				0.46667	45.9575
0.46833	51.0335	17.0219	0.02241				0.46833	45.3515	6.09197	0.14584				0.46833	45.9575
0.47	51.0353	17.0735	0.01637				0.47	45.3425	6.12317	0.11569				0.47	45.9575
0.47167	51.0371	17.1346	0.01411				0.47167	45.3352	6.14592	0.16293				0.47167	45.9575
0.47333	51.0402	17.158	0.02156				0.47333	45.3294	6.15736	0.1				0.47333	45.959
0.475	51.0433	17.1963	0.02167				0.475	45.3246	6.16842	0.10202				0.475	45.9606
0.47667	51.0464	17.2695	0.03711				0.47667	45.3199	6.17595	0.07884				0.47667	45.9621
0.47833	51.0495	17.3042	0.04422				0.47833	45.3143	6.2039	0.10425				0.47833	45.9644
0.48	51.0526	17.4765	0.05808				0.48	45.3073	6.21105	0.11873				0.48	45.9669
0.48167	51.0548	17.5798	0.04382				0.48167	45.3004	6.23848	0.04359				0.48167	45.9704
0.48333	51.0554	17.6205	0.03451				0.48333	45.2918	6.28217	0.12024				0.48333	45.9751
0.485	51.0561						0.485	45.2817	6.29698	0.04035				0.485	45.9798
0.48667	51.0567						0.48667	45.2699	6.32871	0.05565				0.48667	45.9846
0.48833	51.0574						0.48833	45.2566	6.39253	0.03627				0.48833	45.9894
0.49	51.058						0.49	45.2417	6.41086	0.05248				0.49	45.9941
0.49167	51.0587						0.49167	45.2251	6.44246	0.08837				0.49167	45.9988
0.49333	51.0593						0.49333	45.207	6.45376	0.11319				0.49333	46.0036
0.495	51.06						0.495	45.1873	6.46988	0.09354				0.495	46.0087
0.49667	51.0606						0.49667	45.166	6.48951	0.09354				0.49667	46.0137
0.49833	51.0613						0.49833	45.1431	6.51877	0.14427				0.49833	46.0188
0.5	51.0619						0.5	45.1181	6.5367	0.08348				0.5	46.0238
0.50167	51.0625						0.50167	45.0912	6.57271	0.08972				0.50167	46.0289
0.50333	51.0632						0.50333	45.0611	6.59521	0.06082				0.50333	46.0339
0.505	51.0638						0.505	45.0278	6.65435	0.05385				0.505	46.0405
0.50667	51.0638						0.50667	44.9913	6.72338	0.067				0.50667	46.0439
0.50833	51.0638						0.50833	44.9527	7.44528	-0.03241				0.50833	46.0473
0.51	51.0638						0.51	44.9141	7.50197	-0.05297				0.51	46.0507
0.51167	51.0638						0.51167	44.8756	7.54356	-0.0738				0.51167	46.0544
0.51333	51.0638						0.51333	44.837	7.56735	-0.0402				0.51333	46.0575
0.515	51.0638						0.515	44.7985	7.59322	-0.11033				0.515	46.0587
0.51667	51.0638						0.51667	44.7599	7.62052	-0.13845				0.51667	46.0574
0.51833	51.0638						0.51833	44.7213	7.63417	-0.10588				0.51833	46.056
0.52	51.0638						0.52	44.6828	7.65146	-0.09489				0.52	46.0547
0.52167	51.0638						0.52167	44.6442	7.66328	-0.10243				0.52167	46.0533
0.52333	51.0638						0.52333	44.6056	7.67811	-0.04854				0.52333	46.052
0.525	51.0638						0.525	44.5671	7.68618	-0.08829				0.525	46.0506
0.52667	51.0638						0.52667	44.5285	7.69697	-0.12771				0.52667	46.0493
0.52833	51.0638						0.52833	44.4899	7.71646	-0.11846				0.52833	46.0473
0.53	51.0638						0.53	44.4514	7.72543	-0.14028				0.53	46.0453
0.53167	51.0638						0.53167	44.4128	7.74649	-0.11532				0.53167	46.0433
0.53333	51.0638						0.53333	44.3751	7.76144	-0.12502				0.53333	46.0414
0.535	51.0638						0.535	44.3383	7.76508	-0.13459				0.535	46.0394
0.53667	51.0638						0.53667	44.3045	7.77171	-0.0894				0.53667	46.0374
0.53833	51.0638						0.53833	44.274	7.78497	-0.31689				0.53833	46.0325
0.54	51.0638						0.54	44.2467	7.7916	-0.24656				0.54	46.0291
0.54167	51.0638						0.54167	44.222	8.13922	-0.26752				0.54167	46.0257
0.54333	51.0638						0.54333	44.1989	8.14299	-0.18469				0.54333	46.0223
0.545	51.0638						0.545	44.1774	8.22619	0.46906				0.545	46.0164
0.54667	51.0638						0.54667	44.1575	8.30328	1.05038				0.54667	46.0108
0.54833	51.0638						0.54833	44.1392	8.32083	0.63511				0.54833	46.0061
0.55	51.0638						0.55	44.1224	8.36205	0.61353				0.55	46.0027
0.55167	51.0638						0.55167	44.1073	8.42028	0.7739				0.55167	45.9993
0.55333	51.0638						0.55333	44.0927	8.45201	0.13354				0.55333	45.9975
0.555	51.0638						0.555	44.0782	8.4845	0.66964				0.555	45.9989
0.55667	51.0638						0.55667	44.0636	8.49464	0.83972				0.55667	46.0035
0.55833	51.0638						0.55833	44.049	8.51675	0.80065				0.55833	46.0081
0.56	51.0638						0.56	44.0344	8.56445	0.56613				0.56	46.0129
0.56167	51.0638						0.56167	44.0198	8.58253	0.67333				0.56167	46.0196
0.56333	51.0638						0.56333	44.0052	8.64376	0.57044				0.56333	46.0277
0.565	51.0638						0.565	43.9907	8.6669	0.37835				0.565	46.0368
0.56667	51.0638						0.56667	43.9756	8.71916	0.63437				0.56667	46.0459
0.56833	51.0638						0.56833	43.9602	8.72669	0.9182				0.56833	46.0549
0.57	51.0638						0.57	43.9432	8.75582	0.53826				0.57	46.064
0.57167	51.0638						0.57167	43.9246	8.76309	0.51222				0.57167	46.075
0.57333	51.0638						0.57333	43.9044	8.77362	0.4484				0.57333	46.0879
0.575	51.0638						0.575	43.8819	8.78325	0.46003				0.575	46.1029
0.57667	51.0638						0.57667	43.8562	8.78494	0.57439				0.57667	46.1199
0.57833	51.0638						0.57833	43.8274	8.80105	0.6598				0.57833	46.1402
0.58	51.0638						0.58	43.7953	8.82823	0.36917				0.58	46.162
0.58167	51.0638						0.58167	43.76	8.83122	0.66109				0.58167	46.1854
0.58333	51.0638						0.58333	43.7216	8.84239	0.59278				0.58333	46.2105
0.585	51.0638						0.585	43.6799	8.85865	0.27953				0.585	46.2371
0.58667	51.0638						0.58667	43.6372	8.88152	0.35929				0.58667	46.2629
0.58833	51.0638						0.58833	43.5945	8.88582	0.413				0.58833	46.2852
0.59	51.0638						0.59	43.5518	8.88881	0.38216				0.59	46.3043
0.59167	51.0638						0.59167	43.509	8.89895	0.31296				0.59167	46.3248
0.59333	51.0638						0.59333	43.4663	8.90532	0.43447				0.59333	46.345
0.595	51.0638						0.595	43.4236	8.90987	0.29673				0.595	46.362
0.59667	51.0638						0.59667	43.3809	8.92365	0.40391				0.59667	46.376
0.59833	51.0638						0.59833	43.3381	8.92832	0.31902				0.59833	46.3883
0.6	51.0638						0.6	43.2954	8.93028	0.29348				0.6	46.4012
0.60167	51.0638						0.60167	43.2527	8.94848	0.42647				0.60167	46.414
0.60333	51.0638						0.60333	43.2099	8.9568	0.39004				0.60333	46.4269
0.605	51.0638						0.605	43.1672	8.96811	0.40916				0.605	46.439
0.60667	51.0638						0.60667	43.1245	8.99125	0.36587				0.60667	46.4472
0.60833	51.0638						0.60833	43.0832	9.00906	0.32632				0.60833	46.4512
0.61	51.0638						0.61	43.045	9.02492	0.29283				0.61	46.4512
0.61167	51.0638						0.61167	43.0101	9.03025	0.37768				0.61167	46.4479
0.61333	51.0638						0.61333	42.9783	9.04819	0.26224				0.61333	46.4427
0.615	51.0638						0.615	42.9497	9.05963	0.24316				0.615	46.4343
0.61667	51.0638						0.61667	42.9243	9.06366	0.26523				0.61667	46.4226
0.61833	51.0638						0.61833	42.9021	9.07977	0.28934				0.61833	46.4094
0.62	51.0638						0.62	42.8821	9.0907	0.29131				0.62	46.3935
0.62167	51.063						0.62167	42.8636	9.10293	0.22456				0.62167	46.3756
0.62333	51.0623						0.62333	42.8468	9.11123	0.2541				0.62333	46.3544
0.625	51.0615						0.625	42.8315	9.11839	0.10941				0.625	46.3303
0.62667	51.0603						0.62667	42.8163	9.13568	0.2785				0.62667	46.3063
0.62833	51.0592						0.62833	42.801	9.14985	0.1181				0.62833	46.284
0.63	51.058						0.63	42.7857	9.15609	0.2528				0.63	46.2631
0.63167	51.0569						0.63167	42.7705	9.1674	0.26182				0.63167	46.2439
0.63333	51.0557						0.63333	42.7552	9.17754	0.20712				0.63333	46.2234
0.635	51.0546						0.635	42.7399	9.19393	0.18061				0.635	46.2028
0.63667	51.0534						0.63667	42.7247	9.20705	0.1357				0.63667	46.1823
0.63833	51.0523						0.63833	42.7094	9.21394	0.22279				0.63833	46.1622
0.64	51.0511						0.64	42.6942	9.21733	0.16775				0.64	46.144
0.64167	51.0499						0.64167	42.6782	9.22252	0.14211				0.64167	46.1279
0.64333	51.0488						0.64333	42.6606	9.22772	0.1868				0.64333	46.12
0.645	51.0476						0.645	42.6415	9.23253	0.21219				0.645	46.1197
0.64667	51.0465						0.64667	42.6207	9.25672	0.12695				0.64667	46.1248
0.64833	51.0453						0.64833	42.5984	9.28804	0.19703				0.64833	46.1364
0.65	51.0442						0.65	42.5745	9.29389	0.11546				0.65	46.1543
0.65167	51.043						0.65167	42.5473	9.32275	0.09421				0.65167	46.1765
0.65333	51.0419						0.65333	42.517	9.35265	0.17833				0.65333	46.2052
0.655	51.0423						0.655	42.4835	9.38424	0.08249				0.655	46.2423
0.65667	51.0427						0.65667	42.4468	9.40075	0.07482				0.65667	46.2889
0.65833	51.0431						0.65833	42.4069	9.41089	0.0613				0.65833	46.3434
0.66	51.0442						0.66	42.367	9.42909	0.07948				0.66	46.4044
0.66167	51.0454						0.66167	42.3271	9.45107	0.09875				0.66167	46.4703
0.66333	51.0466						0.66333	42.2872	9.46224	0.10088				0.66333	46.5427
0.665	51.0477						0.665	42.2473	9.47316	0.05913				0.665	46.6199
0.66667	51.0489						0.66667	42.2075	9.49631	0.0388				0.66667	46.7042
0.66833	51.05						0.66833	42.1675	9.50956	0.03001				0.66833	46.7949
0.67	51.0512						0.67	42.1277	9.52088	0.1085				0.67	46.8919
0.67167	51.0523						0.67167	42.0878	9.56832	0.10393				0.67167	46.9953
0.67333	51.0535						0.67333	42.0479	9.60563	0.10697				0.67333	47.1035
0.675	51.0546						0.675	42.008	9.64333	0.08464				0.675	47.2151
0.67667	51.0558						0.67667	41.9681	9.82027	0.08023				0.67667	47.3173
0.67833	51.0569						0.67833	41.9282	9.85835	0.08808				0.67833	47.411
0.68	51.0581						0.68	41.8883	9.86551	0.05419				0.68	47.4964
0.68167	51.0592						0.68167	41.8484	9.88501	0.0938				0.68167	47.5755
0.68333	51.0604						0.68333	41.8085	9.91178	0.11527				0.68333	47.6499
0.685	51.0615						0.685	41.7718	9.9283	0.07377				0.685	47.719
0.68667	51.0627						0.68667	41.7383	9.94363	0.07112				0.68667	47.7818
0.68833	51.0631						0.68833	41.708	9.97406	0.06709				0.68833	47.8356
0.69	51.0635						0.69	41.6808	10.0037	0.10393				0.69	47.8797
0.69167	51.0638						0.69167	41.6569	10.0116	0.05745				0.69167	47.9132
0.69333	51.0638						0.69333	41.6346	10.0212	0.14027				0.69333	47.937
0.695	51.0638						0.695	41.6138	10.0313	0.08454				0.695	47.9539
0.69667	51.0638						0.69667	41.5947	10.0504	0.0674				0.69667	47.9612
0.69833	51.0638						0.69833	41.5771	10.0686	0.10306				0.69833	47.9596
0.7	51.0638						0.7	41.5612	10.0928	0.10258				0.7	47.9476
0.70167	51.0638						0.70167	41.5468	10.1337	0.08543				0.70167	47.9227
0.70333	51.0638						0.70333	41.534	10.1931	0.05168				0.70333	47.8851
0.705	51.0638						0.705	41.5229	10.2552	0.08649				0.705	47.8347
0.70667	51.0638						0.70667	41.5133	10.2805	0.09888				0.70667	47.7732
0.70833	51.0638						0.70833	41.5053	10.2859	0.07967				0.70833	47.7049
0.71	51.0638						0.71	41.4989	10.3075	0.06279				0.71	47.6367
0.71167	51.0638						0.71167	41.4941	10.3253	0.06673				0.71167	47.5696
0.71333	51.0638						0.71333	41.491	10.3369	0.05513				0.71333	47.504
0.715	51.0638						0.715	41.4887	10.3538	0.05621				0.715	47.4356
0.71667	51.0638						0.71667	41.4865	10.3648	0.03302				0.71667	47.3608
0.71833	51.0638						0.71833	41.4827	10.3992	0.06515				0.71833	47.2806
0.72	51.0638						0.72	41.4773	10.4963	0.0578				0.72	47.197
0.72167	51.0638						0.72167	41.4703	10.5119	0.04644				0.72167	47.1133
0.72333	51.0638						0.72333	41.4617	10.6023	0.04535				0.72333	47.0296
0.725	51.0638						0.725	41.4515	10.8239	-0.04768				0.725	46.9483
0.72667	51.0638						0.72667	41.4397	10.8867	-0.04056				0.72667	46.867
0.72833	51.0638						0.72833	41.4264	10.9145	-0.04967				0.72833	46.7808
0.73	51.0638						0.73	41.4114	10.9458	-0.05172				0.73	46.6882
0.73167	51.0638						0.73167	41.3948	10.9634	-0.10921				0.73167	46.5892
0.73333	51.0638						0.73333	41.3766	10.9762	-0.06628				0.73333	46.4875
0.735	51.0638						0.735	41.3569	10.9792	-0.13163				0.735	46.3885
0.73667	51.0638						0.73667	41.3339	10.9974	-0.13694				0.73667	46.2927
0.73833	51.0638						0.73833	41.3078	11.0021	-0.12142				0.73833	46.2013
0.74	51.0638						0.74	41.2784	11.0126	-0.28052				0.74	46.1162
0.74167	51.0638						0.74167	41.2459	11.0203	-0.10189				0.74167	46.0313
0.74333	51.0638						0.74333	41.2102	11.0272	-0.11955				0.74333	45.9408
0.745	51.0638						0.745	41.1712	11.0347	-0.10212				0.745	45.8408
0.74667	51.0638						0.74667	41.1291	11.0499	-0.08542				0.74667	45.7329
0.74833	51.0638						0.74833	41.0851	11.0748	-0.12292				0.74833	45.6221
0.75	51.0638						0.75	41.041	11.0887	-0.11103				0.75	45.5129
0.75167	51.0638						0.75167	40.9969	11.1032	-0.08097				0.75167	45.4066
0.75333	51.0638						0.75333	40.9529	11.1172	-0.25033				0.75333	45.3023
0.755	51.0632						0.755	40.9088	11.1499	0.10563				0.755	45.1946
0.75667	51.0618						0.75667	40.8648	11.1699	-0.37782				0.75667	45.0798
0.75833	51.0604						0.75833	40.8207	11.2213	-0.20295				0.75833	44.9559
0.76	51.0591						0.76	40.7766	11.8831	0.49108				0.76	44.824
0.76167	51.0561						0.76167	40.7326	12.0942	0.31563				0.76167	44.6913
0.76333	51.0523						0.76333	40.6885	12.1518	0.34906				0.76333	44.565
0.765	51.0475						0.765	40.6444	12.1881	0.25638				0.765	44.4451
0.76667	51.0427						0.76667	40.6004	12.1968	0.66534				0.76667	44.3273
0.76833	51.038						0.76833	40.5563	12.2063	0.9702				0.76833	44.2085
0.77	51.0332						0.77	40.5154	12.2179	0.75202				0.77	44.084
0.77167	51.0284						0.77167	40.4778	12.2414	0.60374				0.77167	43.9491
0.77333	51.0237						0.77333	40.4433	12.2517	0.73843				0.77333	43.8014
0.775	51.0189						0.775	40.412	12.2545	0.54196				0.775	43.6463
0.77667	51.0141						0.77667	40.3839	12.2586	0.78653				0.77667	43.4953
0.77833	51.0093						0.77833	40.359	12.2619	0.50046				0.77833	43.3529
0.78	51.0046						0.78	40.3372	12.2863	0.44492				0.78	43.2168
0.78167	50.9998						0.78167	40.3181	12.2959	0.6629				0.78167	43.0847
0.78333	50.995						0.78333	40.3005	12.3076	0.61207				0.78333	42.9497
0.785	50.9902						0.785	40.2846	12.3214	0.47837				0.785	42.8056
0.78667	50.9855						0.78667	40.2702	12.3329	0.65641				0.78667	42.6519
0.78833	50.9821						0.78833	40.2574	12.3349	0.80179				0.78833	42.4938
0.79	50.98						0.79	40.2463	12.3524	0.63074				0.79	42.3387
0.79167	50.9779						0.79167	40.2364	12.3815	0.48941				0.79167	42.19
0.79333	50.9759						0.79333	40.2266	12.3837	0.65103				0.79333	42.0476
0.795	50.977						0.795	40.2168	12.3966	0.52097				0.795	41.9095
0.79667	50.9799						0.79667	40.2069	12.4146	0.62359				0.79667	41.7668
0.79833	50.9847						0.79833	40.1971	12.4248	0.29139				0.79833	41.6153
0.8	50.9895						0.8	40.1873	12.4308	0.63532				0.8	41.4559
0.80167	50.9942						0.80167	40.1775	12.4404	0.42966				0.80167	41.2882
0.80333	50.999						0.80333	40.166	12.4638	0.38347				0.80333	41.1205
0.805	51.0038						0.805	40.153	12.4816	0.20082				0.805	40.9589
0.80667	51.0085						0.80667	40.1384	12.4883	0.35779				0.80667	40.8052
0.80833	51.0133						0.80833	40.1222	12.4963	0.54531				0.80833	40.6573
0.81	51.0181						0.81	40.1044	12.5005	0.42113				0.81	40.5042
0.81167	51.0229						0.81167	40.0849	12.5052	0.26191				0.81167	40.3409
0.81333	51.0276						0.81333	40.0639	12.5154	0.31025				0.81333	40.1664
0.815	51.0324						0.815	40.0414	12.526	0.15749				0.815	39.9806
0.81667	51.0372						0.81667	40.0172	12.5277	0.22606				0.81667	39.7911
0.81833	51.042						0.81833	39.9914	12.5384	0.28904				0.81833	39.6077
0.82	51.0467						0.82	39.964	12.5434	0.43627				0.82	39.4307
0.82167	51.0508						0.82167	39.935	12.5577	0.48722				0.82167	39.2582
0.82333	51.0542						0.82333	39.9044	12.5615	0.31417				0.82333	39.0845
0.825	51.0577						0.825	39.8728	12.5728	0.32357				0.825	38.9027
0.82667	51.0611						0.82667	39.8427	12.5742	0.15621				0.82667	38.713
0.82833	51.0629						0.82833	39.8142	12.5812	0.35563				0.82833	38.5122
0.83	51.0638						0.83	39.7874	12.5849	0.3124				0.83	38.3078
0.83167	51.0638						0.83167	39.7621	12.5875	0.3655				0.83167	38.1084
0.83333	51.0638						0.83333	39.7384	12.5931	0.28853				0.83333	37.9162
0.835	51.0638						0.835	39.7163	12.6007	0.36096				0.835	37.7295
0.83667	51.0638						0.83667	39.6959	12.6096	0.36636				0.83667	37.5412
0.83833	51.0638						0.83833	39.6769	12.6287	0.26737				0.83833	37.3466
0.84	51.0638						0.84	39.6579	12.6404	0.26107				0.84	37.1424
0.84167	51.0638						0.84167	39.639	12.6467	0.17082				0.84167	36.9304
0.84333	51.0638						0.84333	39.62	12.6588	0.17438				0.84333	36.7184
0.845	51.0638						0.845	39.6011	12.6839	0.25102				0.845	36.5124
0.84667	51.0638						0.84667	39.5821	12.689	0.30662				0.84667	36.3143
0.84833	51.0638						0.84833	39.5631	12.7012	0.26233				0.84833	36.1223
0.85	51.0638						0.85	39.5442	12.7107	0.26462				0.85	35.9317
0.85167	51.0638						0.85167	39.5252	12.718	0.16362				0.85167	35.7346
0.85333	51.0638						0.85333	39.5063	12.7293	0.25891				0.85333	35.5312
0.855	51.0638						0.855	39.4873	12.7325	0.20489				0.855	35.3219
0.85667	51.0638						0.85667	39.4683	12.7389	0.22571				0.85667	35.1124
0.85833	51.0638						0.85833	39.4491	12.7531	0.23277				0.85833	34.9092
0.86	51.0638						0.86	39.4283	12.76	0.21517				0.86	34.7124
0.86167	51.0652						0.86167	39.4059	12.7654	0.20278				0.86167	34.5219
0.86333	51.0665						0.86333	39.3819	12.7766	0.21165				0.86333	34.3333
0.865	51.0679						0.865	39.3563	12.7895	0.19179				0.865	34.1422
0.86667	51.0709						0.86667	39.3291	12.7991	0.2003				0.86667	33.9461
0.86833	51.0754						0.86833	39.3003	12.8056	0.13001				0.86833	33.7495
0.87	51.0816						0.87	39.2699	12.8129	0.18858				0.87	33.5577
0.87167	51.0893						0.87167	39.2381	12.8338	0.19694				0.87167	33.3745
0.87333	51.0986						0.87333	39.2078	12.8473	0.12408				0.87333	33.2007
0.875	51.1096						0.875	39.1792	12.8553	0.14757				0.875	33.0318
0.87667	51.1221						0.87667	39.1521	12.8585	0.07979				0.87667	32.8645
0.87833	51.1362						0.87833	39.1266	12.8662	0.21893				0.87833	32.6961
0.88	51.1519						0.88	39.1028	12.8823	0.11532				0.88	32.5261
0.88167	51.1692						0.88167	39.0805	12.8932	0.18932				0.88167	32.3584
0.88333	51.1882						0.88333	39.0598	12.8969	0.08406				0.88333	32.1982
0.885	51.2087						0.885	39.0407	12.9075	0.15393				0.885	32.0476
0.88667	51.2308						0.88667	39.0233	12.9481	0.18581				0.88667	31.9051
0.88833	51.2545						0.88833	39.0074	12.9658	0.19538				0.88833	31.7694
0.89	51.2798						0.89	38.9931	12.9838	0.1735				0.89	31.6362
0.89167	51.3066						0.89167	38.9804	13.0059	0.12775				0.89167	31.5031
0.89333	51.3351						0.89333	38.9693	13.0258	0.11845				0.89333	31.3703
0.895	51.3625						0.895	38.9598	13.0602	0.16391				0.895	31.2422
0.89667	51.3915						0.89667	38.9519	13.0995	0.21655				0.89667	31.1206
0.89833	51.422						0.89833	38.9455	13.1289	0.0886				0.89833	31.0038
0.9	51.451						0.9	38.9408	13.1378	0.09986				0.9	30.8926
0.90167	51.4783						0.90167	38.9377	13.155	0.10713				0.90167	30.783
0.90333	51.5041						0.90333	38.9362	13.1591	0.11889				0.90333	30.6726
0.905	51.5283						0.905	38.9362	13.1732	0.10821				0.905	30.5611
0.90667	51.5509						0.90667	38.9362	13.1747	0.09041				0.90667	30.4495
0.90833	51.5718						0.90833	38.9362	13.1898	0.06929				0.90833	30.3428
0.91	51.5912						0.91	38.9362	13.1994	0.10134				0.91	30.24
0.91167	51.609						0.91167	38.9362	13.2033	0.06821				0.91167	30.1404
0.91333	51.6252						0.91333	38.9362	13.219	0.08094				0.91333	30.044
0.915	51.6398						0.915	38.9362	13.2345	0.10562				0.915	29.9489
0.91667	51.6528						0.91667	38.9362	13.2492	0.05171				0.91667	29.8499
0.91833	51.6642						0.91833	38.9362	13.287	0.08537				0.91833	29.751
0.92	51.6741						0.92	38.9362	13.3174	0.03922				0.92	29.6553
0.92167	51.6823						0.92167	38.9362	13.3563	0.09055				0.92167	29.5601
0.92333	51.6889						0.92333	38.9362	13.3859	0.06401				0.92333	29.4665
0.925	51.6939						0.925	38.9362	13.401	0.07016				0.925	29.3745
0.92667	51.6989						0.92667	38.9362	13.4336	0.0619				0.92667	29.2833
0.92833	51.7053						0.92833	38.9362	13.442	0.08525				0.92833	29.189
0.93	51.7117						0.93	38.9362	13.4599	0.07602				0.93	29.0943
0.93167	51.7181						0.93167	38.9346	13.525	0.05637				0.93167	29.0023
0.93333	51.7261						0.93333	38.9314	13.6123	0.0601				0.93333	28.9119
0.935	51.7356						0.935	38.9266	13.6906	0.03747				0.935	28.8243
0.93667	51.7468						0.93667	38.9202	13.7094	0.03979				0.93667	28.7399
0.93833	51.7596						0.93833	38.9122	13.7329	0.03756				0.93833	28.6576
0.94	51.7739						0.94	38.9027	13.7564	0.0582				0.94	28.577
0.94167	51.7899						0.94167	38.8915	13.7742	0.04418				0.94167	28.4964
0.94333	51.8075						0.94333	38.8787	13.7887	0.0615				0.94333	28.4174
0.945	51.8266						0.945	38.8644	13.8158	0.03407				0.945	28.3414
0.94667	51.8473						0.94667	38.8484	13.8608	0.06971				0.94667	28.2671
0.94833	51.8697						0.94833	38.8308	13.9159	0.07136				0.94833	28.1943
0.95	51.8936						0.95	38.8117	13.9551	0.08599				0.95	28.1247
0.95167	51.9192						0.95167	38.791	14.0089	0.06728				0.95167	28.0536
0.95333	51.9463						0.95333	38.7686	14.0519	0.04541				0.95333	27.9804
0.955	51.975						0.955	38.7447	14.0899	0.03705				0.955	27.912
0.95667	52.0053						0.95667	38.7191	14.0955	0.06937				0.95667	27.8468
0.95833	52.0372						0.95833	38.692	14.1425	0.06353				0.95833	27.784
0.96	52.0675						0.96	38.6633	14.155	0.00396				0.96	27.7232
0.96167	52.0963						0.96167	38.633	14.1637	0.05654				0.96167	27.6656
0.96333	52.1234						0.96333	38.6011	14.1839	0.05039				0.96333	27.6088
0.965	52.1489						0.965	38.5707	14.2197	0.03826				0.965	27.5513
0.96667	52.1729						0.96667	38.542	14.2698	0.0492				0.96667	27.4954
0.96833	52.1952						0.96833	38.5149	14.2763	0.03875				0.96833	27.4409
0.97	52.216						0.97	38.4894	14.2906	0.05031				0.97	27.3864
0.97167	52.2351						0.97167	38.4654	14.3325	0.04862				0.97167	27.3318
0.97333	52.2527						0.97333	38.4431	14.3739	0.05387				0.97333	27.2773
0.975	52.2686						0.975	38.4223	14.4036	0.1513				0.975	27.2228
0.97667	52.283						0.97667	38.4032	14.414	0.04017				0.97667	27.1679
0.97833	52.2957						0.97833	38.3856	14.4648	0.03213				0.97833	27.1134
0.98	52.3069						0.98	38.3697	14.5002	0.03839				0.98	27.0604
0.98167	52.3181						0.98167	38.3553	14.5709	0.01667				0.98167	27.0079
0.98333	52.3293						0.98333	38.3426	14.6334	0.03918				0.98333	26.9554
0.985	52.3404						0.985	38.3314	14.9084	-0.04204				0.985	26.9045
0.98667	52.3516						0.98667	38.3218	14.9531	-0.06533				0.98667	26.8544
0.98833	52.3628						0.98833	38.3138	14.9812	-0.07352				0.98833	26.8011
0.99	52.3739						0.99	38.3075	15.0116	-0.02992				0.99	26.7478
0.99167	52.3851						0.99167	38.3027	15.0159	-0.088				0.99167	26.6961
0.99333	52.3979						0.99333	38.2995	15.0268	-0.10942				0.99333	26.646
0.995	52.4122						0.995	38.2979	15.046	-0.39177				0.995	26.5974
0.99667	52.4282						0.99667	38.2979	15.0579	-0.33338				0.99667	26.5485
0.99833	52.4457						0.99833	38.2979	15.2731	-0.50231				0.99833	26.4991
1	52.4649						1	38.2979	15.5084	-0.28753				1	26.4481
1.00167	52.4856						1.00167	38.2979	15.5993	-0.744				1.00167	26.3986
1.00333	52.508						1.00333	38.2979	15.8896	0.71615				1.00333	26.3508
1.005	52.5319						1.005	38.2979	15.9445	0.21537				1.005	26.3045
1.00667	52.5575						1.00667	38.2979	16.0214	0.71135				1.00667	26.2598
1.00833	52.5846						1.00833	38.2979	16.0424	-0.03505				1.00833	26.2167
1.01	52.6133						1.01	38.2979	16.1101	0.30972				1.01	26.1743
1.01167	52.6436						1.01167	38.2979	16.1384	0.90234				1.01167	26.13
1.01333	52.6755						1.01333	38.2979	16.2145	0.62386				1.01333	26.0858
1.015	52.7058						1.015	38.2979	16.2276	1.0865				1.015	26.0438
1.01667	52.7346						1.01667	38.2979	16.2392	0.96696				1.01667	26.0037
1.01833	52.7617						1.01833	38.2979	16.2578	1.03392				1.01833	25.9651
1.02	52.7872						1.02	38.2979	16.2777	0.85509				1.02	25.9261
1.02167	52.8112						1.02167	38.2979	16.2903	0.91201				1.02167	25.8876
1.02333	52.8335						1.02333	38.2979	16.3	0.9172				1.02333	25.8492
1.025	52.8543						1.025	38.2979	16.3051	0.66703				1.025	25.8099
1.02667	52.8734						1.02667	38.2979	16.3265	0.43101				1.02667	25.7722
1.02833	52.891						1.02833	38.2979	16.3315	0.23806				1.02833	25.7344
1.03	52.9069						1.03	38.2979	16.3398	0.64469				1.03	25.6982
1.03167	52.9213						1.03167	38.2979	16.3662	0.70917				1.03167	25.6636
1.03333	52.934						1.03333	38.2979	16.3821	0.46471				1.03333	25.6307
1.035	52.9452						1.035	38.2979	16.3917	0.30963				1.035	25.596
1.03667	52.9548						1.03667	38.2979	16.4135	0.27357				1.03667	25.5629
1.03833	52.9628						1.03833	38.2979	16.4165	0.58484				1.03833	25.5298
1.04	52.9691						1.04	38.2963	16.4298	0.37071				1.04	25.4967
1.04167	52.9739						1.04167	38.2931	16.4369	0.49652				1.04167	25.4637
1.04333	52.9771						1.04333	38.2869	16.4569	0.51836				1.04333	25.4311
1.045	52.9787						1.045	38.276	16.4637	0.55308				1.045	25.4001
1.04667	52.9787						1.04667	38.2587	16.4825	0.50772				1.04667	25.3691
1.04833	52.9787						1.04833	38.235	16.5044	0.55928				1.04833	25.337
1.05	52.9787						1.05	38.2049	16.5074	0.54458				1.05	25.3061
1.05167	52.9787						1.05167	38.1684	16.5131	0.44317				1.05167	25.2753
1.05333	52.9787						1.05333	38.1256	16.5176	0.53843				1.05333	25.246
1.055	52.9793						1.055	38.0752	16.5222	0.51909				1.055	25.2173
1.05667	52.9815						1.05667	38.0164	16.5241	0.2043				1.05667	25.1886
1.05833	52.9853						1.05833	37.9464	16.5344	0.41664				1.05833	25.1598
1.06	52.9907						1.06	37.8653	16.5382	0.42771				1.06	25.1298
1.06167	52.9977						1.06167	37.773	16.5434	0.39019				1.06167	25.0998
1.06333	53.0063						1.06333	37.6695	16.5451	0.42049				1.06333	25.0698
1.065	53.0165						1.065	37.5548	16.5504	0.32685				1.065	25.0399
1.06667	53.0283						1.06667	37.429	16.555	0.1215				1.06667	25.0099
1.06833	53.0417						1.06833	37.292	16.5629	0.41067				1.06833	24.98
1.07	53.0566						1.07	37.1406	16.5699	0.23883				1.07	24.9477
1.07167	53.0732						1.07167	36.9749	16.5941	0.36308				1.07167	24.9169
1.07333	53.0907						1.07333	36.7964	16.6029	0.39357				1.07333	24.8872
1.075	53.1097						1.075	36.6052	16.6079	0.26032				1.075	24.8574
1.07667	53.1303						1.07667	36.4039	16.6198	0.29581				1.07667	24.8276
1.07833	53.1526						1.07833	36.1962	16.6211	0.05453				1.07833	24.7979
1.08	53.1764						1.08	35.9853	16.6237	0.39315				1.08	24.7681
1.08167	53.2019						1.08167	35.7712	16.629	0.28924				1.08167	24.7383
1.08333	53.2289						1.08333	35.5524	16.6385	0.30368				1.08333	24.7071
1.085	53.2575						1.085	35.3271	16.6432	0.35319				1.085	24.6775
1.08667	53.2877						1.08667	35.0955	16.6571	0.35302				1.08667	24.6495
1.08833	53.3183						1.08833	34.8598	16.6617	0.26456				1.08833	24.6236
1.09	53.3473						1.09	34.6218	16.6776	0.40573				1.09	24.5978
1.09167	53.3747						1.09167	34.387	16.6792	0.30717				1.09167	24.5719
1.09333	53.4005						1.09333	34.1554	16.6822	0.24658				1.09333	24.5459
1.095	53.4247						1.095	33.9254	16.6934	0.18479				1.095	24.5212
1.09667	53.4473						1.09667	33.6969	16.702	0.16095				1.09667	24.4982
1.09833	53.4684						1.09833	33.4685	16.7127	0.38951				1.09833	24.4768
1.1	53.4878						1.1	33.2388	16.7189	0.30245				1.1	24.4557
1.10167	53.5056						1.10167	33.0076	16.7242	0.40959				1.10167	24.4354
1.10333	53.5218						1.10333	32.7811	16.7337	0.23884				1.10333	24.4151
1.105	53.5365						1.105	32.5594	16.7483	0.27961				1.105	24.3917
1.10667	53.5509						1.10667	32.3457	16.7572	0.28426				1.10667	24.3679
1.10833	53.5638						1.10833	32.1395	16.7613	0.17035				1.10833	24.3457
1.11	53.5751						1.11	31.9384	16.7689	0.26346				1.11	24.3251
1.11167	53.5847						1.11167	31.7388	16.7767	0.27135				1.11167	24.3061
1.11333	53.5928						1.11333	31.5383	16.7913	0.25327				1.11333	24.2871
1.115	53.5993						1.115	31.3362	16.7986	0.12076				1.115	24.2681
1.11667	53.6042						1.11667	31.1356	16.8062	0.16114				1.11667	24.2491
1.11833	53.6091						1.11833	30.9407	16.8129	0.32177				1.11833	24.2285
1.12	53.614						1.12	30.7521	16.82	0.17319				1.12	24.2063
1.12167	53.6181						1.12167	30.5681	16.8272	0.10974				1.12167	24.1825
1.12333	53.6223						1.12333	30.3868	16.8367	0.08307				1.12333	24.1587
1.125	53.6264						1.125	30.204	16.8376	0.17693				1.125	24.1349
1.12667	53.6311						1.12667	30.0179	16.8442	0.18418				1.12667	24.1111
1.12833	53.6375						1.12833	29.8318	16.8581	0.24073				1.12833	24.0858
1.13	53.6455						1.13	29.6458	16.8624	0.22256				1.13	24.0589
1.13167	53.655						1.13167	29.4629	16.8671	0.23047				1.13167	24.0304
1.13333	53.6662						1.13333	29.2857	16.8774	0.21462				1.13333	24.0028
1.135	53.6789						1.135	29.1149	16.8802	0.20075				1.135	23.9768
1.13667	53.6932						1.13667	28.9473	16.8909	0.24012				1.13667	23.9531
1.13833	53.7092						1.13833	28.7828	16.9025	0.23199				1.13833	23.9326
1.14	53.726						1.14	28.6152	16.9175	0.24391				1.14	23.9114
1.14167	53.7444						1.14167	28.4444	16.9288	0.23685				1.14167	23.8871
1.14333	53.7644						1.14333	28.2719	16.9346	0.26684				1.14333	23.8596
1.145	53.786						1.145	28.1011	16.9494	0.14275				1.145	23.8302
1.14667	53.8092						1.14667	27.9337	16.9537	0.20982				1.14667	23.8024
1.14833	53.834						1.14833	27.7712	16.9582	0.23514				1.14833	23.7762
1.15	53.8603						1.15	27.6118	16.9603	0.14525				1.15	23.7516
1.15167	53.8851						1.15167	27.4525	16.9708	0.12532				1.15167	23.7285
1.15333	53.9083						1.15333	27.2916	16.9729	0.16708				1.15333	23.7055
1.155	53.9327						1.155	27.1304	16.9827	0.15298				1.155	23.6825
1.15667	53.9586						1.15667	26.9692	16.9933	0.1513				1.15667	23.6595
1.15833	53.9861						1.15833	26.8113	17.0145	0.06723				1.15833	23.6364
1.16	54.0139						1.16	26.6581	17.0169	0.09974				1.16	23.6134
1.16167	54.0402						1.16167	26.5081	17.0257	0.16215				1.16167	23.592
1.16333	54.0649						1.16333	26.3612	17.0344	0.07405				1.16333	23.5722
1.165	54.088						1.165	26.216	17.0462	0.17647				1.165	23.5537
1.16667	54.1095						1.16667	26.0712	17.0598	0.07105				1.16667	23.5339
1.16833	54.1294						1.16833	25.9263	17.0763	0.05665				1.16833	23.5126
1.17	54.1476						1.17	25.7815	17.077	0.09703				1.17	23.4897
1.17167	54.1643						1.17167	25.6366	17.0906	0.09166				1.17167	23.4652
1.17333	54.1794						1.17333	25.495	17.0972	0.15714				1.17333	23.4407
1.175	54.193						1.175	25.3579	17.1058	0.10724				1.175	23.4194
1.17667	54.2049						1.17667	25.2257	17.109	0.1324				1.17667	23.4024
1.17833	54.2152						1.17833	25.0966	17.124	0.17538				1.17833	23.3861
1.18	54.2239						1.18	24.9698	17.1292	0.08842				1.18	23.3681
1.18167	54.231						1.18167	24.8446	17.1371	0.07039				1.18167	23.3486
1.18333	54.2365						1.18333	24.721	17.1566	0.11272				1.18333	23.3275
1.185	54.2421						1.185	24.5997	17.2013	0.07171				1.185	23.3047
1.18667	54.2476						1.18667	24.4801	17.2161	0.12416				1.18667	23.2836
1.18833	54.2518						1.18833	24.3614	17.2382	0.11913				1.18833	23.2641
1.19	54.2543						1.19	24.2458	17.2538	0.06035				1.19	23.2461
1.19167	54.2553						1.19167	24.1319	17.2578	0.03914				1.19167	23.2298
1.19333	54.2553						1.19333	24.0211	17.2637	0.04468				1.19333	23.2151
1.195	54.2553						1.195	23.9136	17.2908	0.11014				1.195	23.1987
1.19667	54.2553						1.19667	23.8092	17.3153	0.09563				1.19667	23.1808
1.19833	54.2553						1.19833	23.708	17.3289	0.09533				1.19833	23.1618
1.2	54.2553						1.2	23.61	17.3394	0.10007				1.2	23.1443
1.20167	54.2553						1.20167	23.5147	17.3487	0.06961				1.20167	23.1285
1.20333	54.2553						1.20333	23.4211	17.3582	0.02617				1.20333	23.1143
1.205	54.2553						1.205	23.329	17.3638	0.08177				1.205	23.1016
1.20667	54.2553						1.20667	23.2401	17.3848	0.08521				1.20667	23.0906
1.20833	54.2553						1.20833	23.1534	17.427	0.07917				1.20833	23.0795
1.21	54.2553						1.21	23.0683	17.437	0.06745				1.21	23.0662
1.21167	54.2553						1.21167	22.9849	17.4508	0.02436				1.21167	23.0541
1.21333	54.2553						1.21333	22.903	17.5103	0.09425				1.21333	23.0436
1.215	54.2553						1.215	22.8227	17.559	0.04689				1.215	23.0348
1.21667	54.2553						1.21667	22.744	17.6048	0.07654				1.21667	23.0275
1.21833	54.2553						1.21833	22.6653	17.7239	0.0477				1.21833	23.0218
1.22	54.2553						1.22	22.5898	17.8099	0.04445				1.22	23.0161
1.22167	54.2553						1.22167	22.5175	17.8478	0.08827				1.22167	23.0104
1.22333	54.2553						1.22333	22.4469	17.8862	0.06437				1.22333	23.0048
1.225	54.2553						1.225	22.3777	17.9057	0.06867				1.225	22.9991
1.22667	54.2553						1.22667	22.3086	17.9166	0.0628				1.22667	22.9934
1.22833	54.2553						1.22833	22.2395	17.9305	0.09112				1.22833	22.9893
1.23	54.2553						1.23	22.1704	17.9661	0.11772				1.23	22.9868
1.23167	54.2553						1.23167	22.1013	17.9751	0.09255				1.23167	22.9856
1.23333	54.2553						1.23333	22.0322						1.23333	22.9845
1.235	54.2553						1.235	21.9641						1.235	22.9818
1.23667	54.2553						1.23667	21.8991						1.23667	22.9774
1.23833	54.2553						1.23833	21.8374						1.23833	22.9715
1.24	54.2553						1.24	21.7765						1.24	22.9639
1.24167	54.2553						1.24167	21.7168						1.24167	22.9564
1.24333	54.2553						1.24333	21.6588						1.24333	22.95
1.245	54.2553						1.245	21.6024						1.245	22.9436
1.24667	54.2553						1.24667	21.5475						1.24667	22.9372
1.24833	54.2553						1.24833	21.4943						1.24833	22.9293
1.25	54.2553						1.25	21.4426						1.25	22.9197
1.25167	54.2553						1.25167	21.3957						1.25167	22.9085
1.25333	54.2553						1.25333	21.3504						1.25333	22.8957
1.255	54.2553						1.255	21.3068						1.255	22.8817
1.25667	54.2553						1.25667	21.2647						1.25667	22.8677
1.25833	54.2553						1.25833	21.2242						1.25833	22.8537
1.26	54.2553						1.26	21.1853						1.26	22.8384
1.26167	54.2553						1.26167	21.148						1.26167	22.8214
1.26333	54.2553						1.26333	21.1123						1.26333	22.8029
1.265	54.2553						1.265	21.0782						1.265	22.7828
1.26667	54.2553						1.26667	21.0457						1.26667	22.761
1.26833	54.2553						1.26833	21.0143						1.26833	22.7409
1.27	54.2553						1.27	20.9829						1.27	22.7225
1.27167	54.2553						1.27167	20.9515						1.27167	22.7072
1.27333	54.2553						1.27333	20.9216						1.27333	22.6952
1.275	54.2553						1.275	20.8924						1.275	22.6815
1.27667	54.2553						1.27667	20.8632						1.27667	22.6663
1.27833	54.2553						1.27833	20.8339						1.27833	22.6494
1.28	54.2553						1.28	20.8047						1.28	22.631
1.28167	54.2553						1.28167	20.7755						1.28167	22.6141
1.28333	54.2553						1.28333	20.7462						1.28333	22.5989
1.285	54.2553						1.285	20.7154						1.285	22.5853
1.28667	54.2553						1.28667	20.6862						1.28667	22.5732
1.28833	54.2553						1.28833	20.6585						1.28833	22.562
1.29	54.2553						1.29	20.6325						1.29	22.5493
1.29167	54.2553						1.29167	20.608						1.29167	22.5349
1.29333	54.2553						1.29333	20.5852						1.29333	22.5216
1.295	54.2553						1.295	20.5639						1.295	22.5099
1.29667	54.2553						1.29667	20.5443						1.29667	22.4998
1.29833	54.2553						1.29833	20.5262						1.29833	22.4914
1.3	54.2553						1.3	20.5097						1.3	22.4845
1.30167	54.2553						1.30167	20.4949						1.30167	22.4776
1.30333	54.2553						1.30333	20.4816						1.30333	22.4705
1.305	54.2553						1.305	20.4699						1.305	22.4602
1.30667	54.2553						1.30667	20.459						1.30667	22.4467
1.30833	54.2553						1.30833	20.4495						1.30833	22.4348
1.31	54.2553						1.31	20.4415						1.31	22.4245
1.31167	54.2553						1.31167	20.4351						1.31167	22.4159
1.31333	54.2553						1.31333	20.4303						1.31333	22.4088
1.315	54.2553						1.315	20.4271						1.315	22.4017
1.31667	54.2553						1.31667	20.4255						1.31667	22.3946
1.31833	54.2553						1.31833	20.4255						1.31833	22.3875
1.32	54.2553						1.32	20.4255						1.32	22.3804
1.32167	54.2553						1.32167	20.4255						1.32167	22.3737
1.32333	54.2553						1.32333	20.4255						1.32333	22.3685
1.325	54.2553						1.325	20.4255						1.325	22.365
1.32667	54.2553						1.32667	20.4255						1.32667	22.3617
1.32833	54.2553						1.32833	20.4271						1.32833	22.3584
1.33	54.2553						1.33	20.4303						1.33	22.3551
1.33167	54.2547						1.33167	20.4351						1.33167	22.3518
1.33333	54.2524						1.33333	20.4404						1.33333	22.3485
1.335	54.2486						1.335	20.4458						1.335	22.3452
1.33667	54.2432						1.33667	20.4511						1.33667	22.342
1.33833	54.2361						1.33833	20.458						1.33833	22.3404
1.34	54.2275						1.34	20.4666						1.34	22.3404
1.34167	54.2173						1.34167	20.4767						1.34167	22.3404
1.34333	54.2055						1.34333	20.4884						1.34333	22.3404
1.345	54.1921						1.345	20.5017						1.345	22.3404
1.34667	54.1771						1.34667	20.5166						1.34667	22.3404
1.34833	54.1605						1.34833	20.5331						1.34833	22.3404
1.35	54.1423						1.35	20.5512						1.35	22.3404
1.35167	54.1225						1.35167	20.5709						1.35167	22.3404
1.35333	54.1011						1.35333	20.5922						1.35333	22.3404
1.355	54.0754						1.355	20.6151						1.355	22.3404
1.35667	54.0474						1.35667	20.6395						1.35667	22.3404
1.35833	54.0162						1.35833	20.6656						1.35833	22.3404
1.36	53.9822						1.36	20.6933						1.36	22.3404
1.36167	53.9466						1.36167	20.7193						1.36167	22.3404
1.36333	53.9095						1.36333	20.744						1.36333	22.3404
1.365	53.8712						1.365	20.7687						1.365	22.3404
1.36667	53.834						1.36667	20.7954						1.36667	22.3404
1.36833	53.7983						1.36833	20.8245						1.36833	22.3404
1.37	53.7628						1.37	20.8552						1.37	22.3404
1.37167	53.7274						1.37167	20.8859						1.37167	22.3404
1.37333	53.6919						1.37333	20.9166						1.37333	22.3404
1.375	53.6564						1.375	20.9473						1.375	22.3404
1.37667	53.6209						1.37667	20.978						1.37667	22.3404
1.37833	53.5854						1.37833	21.0087						1.37833	22.3404
1.38	53.5499						1.38	21.0394						1.38	22.3404
1.38167	53.5144						1.38167	21.0701						1.38167	22.3404
1.38333	53.4789						1.38333	21.1008						1.38333	22.3404
1.385	53.4435						1.385	21.1315						1.385	22.3404
1.38667	53.408						1.38667	21.1638						1.38667	22.3404
1.38833	53.3779						1.38833	21.1977						1.38833	22.3404
1.39	53.3492						1.39	21.2331						1.39	22.3404
1.39167	53.3238						1.39167	21.2702						1.39167	22.3404
1.39333	53.3007						1.39333	21.3089						1.39333	22.3387
1.395	53.2776						1.395	21.3508						1.395	22.3354
1.39667	53.2546						1.39667	21.3955						1.39667	22.3306
1.39833	53.2323						1.39833	21.4402						1.39833	22.3241
1.4	53.2098						1.4	21.4847						1.4	22.3177
1.40167	53.1856						1.40167	21.5293						1.40167	22.3112
1.40333	53.1622						1.40333	21.5756						1.40333	22.3048
1.405	53.1388						1.405	21.6218						1.405	22.2983
1.40667	53.1155						1.40667	21.6696						1.40667	22.2919
1.40833	53.0921						1.40833	21.719						1.40833	22.2838
1.41	53.0687						1.41	21.77						1.41	22.2742
1.41167	53.0453						1.41167	21.8226						1.41167	22.263
1.41333	53.0219						1.41333	21.8768						1.41333	22.2501
1.415	52.9985						1.415	21.9326						1.415	22.2361
1.41667	52.9751						1.41667	21.99						1.41667	22.2221
1.41833	52.9518						1.41833	22.0506						1.41833	22.2081
1.42	52.9284						1.42	22.1112						1.42	22.1942
1.42167	52.9023						1.42167	22.1718						1.42167	22.1802
1.42333	52.8755						1.42333	22.2324						1.42333	22.1646
1.425	52.8471						1.425	22.293						1.425	22.1475
1.42667	52.8175						1.42667	22.3535						1.42667	22.1321
1.42833	52.7879						1.42833	22.4141						1.42833	22.1182
1.43	52.7583						1.43	22.4749						1.43	22.106
1.43167	52.7279						1.43167	22.5388						1.43167	22.0953
1.43333	52.697						1.43333	22.6029						1.43333	22.0831
1.435	52.666						1.435	22.6677						1.435	22.0708
1.43667	52.6346						1.43667	22.7325						1.43667	22.057
1.43833	52.6047						1.43833	22.7989						1.43833	22.0415
1.44	52.5765						1.44	22.8653						1.44	22.0245
1.44167	52.5498						1.44167	22.9317						1.44167	22.009
1.44333	52.5248						1.44333	22.998						1.44333	21.9952
1.445	52.5013						1.445	23.0644						1.445	21.9829
1.44667	52.4795						1.44667	23.1308						1.44667	21.9722
1.44833	52.4592						1.44833	23.1972						1.44833	21.9623
1.45	52.4405						1.45	23.2636						1.45	21.9508
1.45167	52.4234						1.45167	23.3284						1.45167	21.9386
1.45333	52.408						1.45333	23.3932						1.45333	21.9248
1.455	52.3941						1.455	23.458						1.455	21.9095
1.45667	52.3818						1.45667	23.5228						1.45667	21.8958
1.45833	52.3711						1.45833	23.5876						1.45833	21.8835
1.46	52.362						1.46	23.6524						1.46	21.8713
1.46167	52.3545						1.46167	23.7172						1.46167	21.8591
1.46333	52.3486						1.46333	23.782						1.46333	21.8469
1.465	52.3443						1.465	23.8452						1.465	21.8346
1.46667	52.3415						1.46667	23.9088						1.46667	21.824
1.46833	52.3404						1.46833	23.9724						1.46833	21.8118
1.47	52.3404						1.47	24.036						1.47	21.8012
1.47167	52.3404						1.47167	24.1011						1.47167	21.7921
1.47333	52.3404						1.47333	24.1663						1.47333	21.7847
1.475	52.3388						1.475	24.2315						1.475	21.7773
1.47667	52.3356						1.47667	24.2967						1.47667	21.7698
1.47833	52.3308						1.47833	24.3619						1.47833	21.7624
1.48	52.3245						1.48	24.4271						1.48	21.755
1.48167	52.3165						1.48167	24.4923						1.48167	21.748
1.48333	52.3069						1.48333	24.5585						1.48333	21.7426
1.485	52.2957						1.485	24.6247						1.485	21.7368
1.48667	52.283						1.48667	24.6909						1.48667	21.7326
1.48833	52.2686						1.48833	24.7569						1.48833	21.73
1.49	52.2527						1.49	24.8214						1.49	21.7275
1.49167	52.2351						1.49167	24.8843						1.49167	21.7249
1.49333	52.216						1.49333	24.9472						1.49333	21.7223
1.495	52.1952						1.495	25.0101						1.495	21.7197
1.49667	52.1729						1.49667	25.073						1.49667	21.7171
1.49833	52.1489						1.49833	25.1343						1.49833	21.7145
1.5	52.1234						1.5	25.1959						1.5	21.712
1.50167	52.0963						1.50167	25.2574						1.50167	21.711
1.50333	52.0675						1.50333	25.319						1.50333	21.71
1.505	52.0372						1.505	25.3775						1.505	21.709
1.50667	52.0053						1.50667	25.436						1.50667	21.708
1.50833	51.975						1.50833	25.4945						1.50833	21.707
1.51	51.9463						1.51	25.5517						1.51	21.7061
1.51167	51.9192						1.51167	25.6073						1.51167	21.7051
1.51333	51.8936						1.51333	25.6625						1.51333	21.7041
1.515	51.8697						1.515	25.7178						1.515	21.7031
1.51667	51.8473						1.51667	25.771						1.51667	21.7021
1.51833	51.8266						1.51833	25.8243						1.51833	21.7021
1.52	51.8075						1.52	25.876						1.52	21.7021
1.52167	51.7941						1.52167	25.9263						1.52167	21.7021
1.52333	51.7833						1.52333	25.9782						1.52333	21.7021
1.525	51.7746						1.525	26.0317						1.525	21.7021
1.52667	51.7679						1.52667	26.0852						1.52667	21.7021
1.52833	51.7643						1.52833	26.1387						1.52833	21.7021
1.53	51.7639						1.53	26.1922						1.53	21.7021
1.53167	51.7667						1.53167	26.2467						1.53167	21.7021
1.53333	51.7741						1.53333	26.2996						1.53333	21.7021
1.535	51.7864						1.535	26.3525						1.535	21.7021
1.53667	51.8035						1.53667	26.4053						1.53667	21.7021
1.53833	51.8227						1.53833	26.4595						1.53833	21.7021
1.54	51.8443						1.54	26.5132						1.54	21.7021
1.54167	51.8659						1.54167	26.5654						1.54167	21.7021
1.54333	51.8875						1.54333	26.6185						1.54333	21.7021
1.545	51.9091						1.545	26.6732						1.545	21.7021
1.54667	51.9307						1.54667	26.7271						1.54667	21.7021
1.54833	51.9511						1.54833	26.781						1.54833	21.7021
1.55	51.9651						1.55	26.8358						1.55	21.7021
1.55167	51.9728						1.55167	26.889						1.55167	21.7021
1.55333	51.9744						1.55333	26.9421						1.55333	21.7021
1.555	51.9619						1.555	26.9952						1.555	21.7021
1.55667	51.9428						1.55667	27.0474						1.55667	21.7021
1.55833	51.9177						1.55833	27.0995						1.55833	21.7021
1.56	51.8841						1.56	27.1501						1.56	21.7021
1.56167	51.8389						1.56167	27.1991						1.56167	21.7021
1.56333	51.7809						1.56333	27.2465						1.56333	21.7021
1.565	51.7102						1.565	27.2935						1.565	21.7021
1.56667	51.6253						1.56667	27.3421						1.56667	21.7021
1.56833	51.526						1.56833	27.3892						1.56833	21.7021
1.57	51.4103						1.57	27.4356						1.57	21.7021
1.57167	51.2795						1.57167	27.4821						1.57167	21.7021
1.57333	51.1343						1.57333	27.5269						1.57333	21.7021
1.575	50.9779						1.575	27.5717						1.575	21.7015
1.57667	50.812						1.57667	27.6151						1.57667	21.6992
1.57833	50.6365						1.57833	27.6586						1.57833	21.696
1.58	50.4515						1.58	27.7033						1.58	21.6927
1.58167	50.2563						1.58167	27.7464						1.58167	21.6894
1.58333	50.0579						1.58333	27.7879						1.58333	21.6861
1.585	49.8579						1.585	27.8294						1.585	21.6828
1.58667	49.6555						1.58667	27.8726						1.58667	21.6795
1.58833	49.4558						1.58833	27.9174						1.58833	21.6763
1.59	49.2537						1.59	27.9623						1.59	21.6729
1.59167	49.0457						1.59167	28.0056						1.59167	21.668
1.59333	48.8349						1.59333	28.049						1.59333	21.6631
1.595	48.6233						1.595	28.0923						1.595	21.6572
1.59667	48.4143						1.59667	28.1357						1.59667	21.6514
1.59833	48.21						1.59833	28.1784						1.59833	21.6455
1.6	48.0089						1.6	28.2196						1.6	21.6397
1.60167	47.8118						1.60167	28.2611						1.60167	21.6338
1.60333	47.6203						1.60333	28.3022						1.60333	21.6279
1.605	47.4399						1.605	28.3417						1.605	21.6205
1.60667	47.2667						1.60667	28.3814						1.60667	21.6115
1.60833	47.0966						1.60833	28.421						1.60833	21.6021
1.61	46.9282						1.61	28.4623						1.61	21.5943
1.61167	46.7614						1.61167	28.502						1.61167	21.5871
1.61333	46.5945						1.61333	28.54						1.61333	21.5782
1.615	46.431						1.615	28.5781						1.615	21.5689
1.61667	46.2728						1.61667	28.6161						1.61667	21.5595
1.61833	46.1188						1.61833	28.6542						1.61833	21.5501
1.62	45.9711						1.62	28.6907						1.62	21.5392
1.62167	45.8249						1.62167	28.7255						1.62167	21.5267
1.62333	45.6802						1.62333	28.7611						1.62333	21.5126
1.625	45.5415						1.625	28.7983						1.625	21.5002
1.62667	45.4107						1.62667	28.8364						1.62667	21.4861
1.62833	45.2874						1.62833	28.8745						1.62833	21.4724
1.63	45.1716						1.63	28.9125						1.63	21.457
1.63167	45.0607						1.63167	28.9506						1.63167	21.44
1.63333	44.9567						1.63333	28.9903						1.63333	21.423
1.635	44.8519						1.635	29.0309						1.635	21.4061
1.63667	44.7467						1.63667	29.0709						1.63667	21.3875
1.63833	44.6386						1.63833	29.1093						1.63833	21.3705
1.64	44.5336						1.64	29.1482						1.64	21.3552
1.64167	44.435						1.64167	29.1871						1.64167	21.3407
1.64333	44.3428						1.64333	29.2244						1.64333	21.3263
1.645	44.2544						1.645	29.2617						1.645	21.3124
1.64667	44.1677						1.64667	29.299						1.64667	21.3002
1.64833	44.0832						1.64833	29.3363						1.64833	21.2873
1.65	43.9974						1.65	29.3736						1.65	21.2737
1.65167	43.9097						1.65167	29.4109						1.65167	21.2601
1.65333	43.818						1.65333	29.4482						1.65333	21.2481
1.655	43.7285						1.655	29.4855						1.655	21.2377
1.65667	43.6373						1.65667	29.5197						1.65667	21.2288
1.65833	43.5443						1.65833	29.5506						1.65833	21.22
1.66	43.4492						1.66	29.5796						1.66	21.2127
1.66167	43.3541						1.66167	29.6086						1.66167	21.2061
1.66333	43.2555						1.66333	29.6376						1.66333	21.2011
1.665	43.1537						1.665	29.6671						1.665	21.1977
1.66667	43.0431						1.66667	29.6949						1.66667	21.1927
1.66833	42.9337						1.66833	29.7216						1.66833	21.1862
1.67	42.8306						1.67	29.7467						1.67	21.1811
1.67167	42.7312						1.67167	29.7735						1.67167	21.1762
1.67333	42.6318						1.67333	29.8002						1.67333	21.1712
1.675	42.5292						1.675	29.8286						1.675	21.1662
1.67667	42.4202						1.67667	29.857						1.67667	21.1612
1.67833	42.3049						1.67833	29.8853						1.67833	21.1562
1.68	42.1929						1.68	29.9137						1.68	21.1512
1.68167	42.0829						1.68167	29.9404						1.68167	21.1473
1.68333	41.9752						1.68333	29.9656						1.68333	21.1432
1.685	41.87						1.685	29.9908						1.685	21.1375
1.68667	41.7654						1.68667	30.0159						1.68667	21.1318
1.68833	41.6549						1.68833	30.0427						1.68833	21.1261
1.69	41.5461						1.69	30.0726						1.69	21.1204
1.69167	41.4411						1.69167	30.1042						1.69167	21.1148
1.69333	41.3388						1.69333	30.1367						1.69333	21.1091
1.695	41.2352						1.695	30.1693						1.695	21.1034
1.69667	41.1309						1.69667	30.2018						1.69667	21.0977
1.69833	41.0206						1.69833	30.235						1.69833	21.092
1.7	40.9144						1.7	30.2682						1.7	21.0879
1.70167	40.812						1.70167	30.3014						1.70167	21.0854
1.70333	40.7048						1.70333	30.3375						1.70333	21.0829
1.705	40.5951						1.705	30.3752						1.705	21.0804
1.70667	40.4837						1.70667	30.4144						1.70667	21.0779
1.70833	40.3692						1.70833	30.4521						1.70833	21.0754
1.71	40.2582						1.71	30.4898						1.71	21.0729
1.71167	40.1574						1.71167	30.5275						1.71167	21.0704
1.71333	40.0614						1.71333	30.5651						1.71333	21.0679
1.715	39.9661						1.715	30.606						1.715	21.0654
1.71667	39.8707						1.71667	30.6501						1.71667	21.0638
1.71833	39.7723						1.71833	30.6942						1.71833	21.0638
1.72	39.6759						1.72	30.7391						1.72	21.0638
1.72167	39.5881						1.72167	30.7825						1.72167	21.0638
1.72333	39.5081						1.72333	30.8242						1.72333	21.0638
1.725	39.4315						1.725	30.866						1.725	21.0638
1.72667	39.3557						1.72667	30.9078						1.72667	21.0638
1.72833	39.2816						1.72833	30.9497						1.72833	21.0638
1.73	39.2075						1.73	30.9932						1.73	21.0638
1.73167	39.1422						1.73167	31.0356						1.73167	21.0638
1.73333	39.0794						1.73333	31.078						1.73333	21.0638
1.735	39.0198						1.735	31.1204						1.735	21.0638
1.73667	38.9681						1.73667	31.1597						1.73667	21.0638
1.73833	38.9217						1.73833	31.1975						1.73833	21.0638
1.74	38.8769						1.74	31.2337						1.74	21.0638
1.74167	38.8384						1.74167	31.2698						1.74167	21.0638
1.74333	38.8013						1.74333	31.3076						1.74333	21.0638
1.745	38.761						1.745	31.3469						1.745	21.0638
1.74667	38.7191						1.74667	31.3879						1.74667	21.0638
1.74833	38.6819						1.74833	31.4272						1.74833	21.0638
1.75	38.6462						1.75	31.465						1.75	21.0638
1.75167	38.6133						1.75167	31.5034						1.75167	21.0638
1.75333	38.5784						1.75333	31.5417						1.75333	21.0638
1.755	38.5425						1.755	31.58						1.755	21.0638
1.75667	38.5024						1.75667	31.6183						1.75667	21.0638
1.75833	38.4591						1.75833	31.659						1.75833	21.0638
1.76	38.4163						1.76	31.7029						1.76	21.0638
1.76167	38.3741						1.76167	31.7496						1.76167	21.0638
1.76333	38.3349						1.76333	31.7964						1.76333	21.0638
1.765	38.2962						1.765	31.8432						1.765	21.0638
1.76667	38.259						1.76667	31.89						1.76667	21.0638
1.76833	38.2201						1.76833	31.9367						1.76833	21.0638
1.77	38.1756						1.77	31.987						1.77	21.0638
1.77167	38.1249						1.77167	32.0388						1.77167	21.0638
1.77333	38.0727						1.77333	32.0922						1.77333	21.0638
1.775	38.019						1.775	32.148						1.775	21.0638
1.77667	37.9653						1.77667	32.2039						1.77667	21.0638
1.77833	37.9128						1.77833	32.2569						1.77833	21.0638
1.78	37.8587						1.78	32.3068						1.78	21.0638
1.78167	37.7963						1.78167	32.3578						1.78167	21.0638
1.78333	37.7293						1.78333	32.4105						1.78333	21.0638
1.785	37.6625						1.785	32.4633						1.785	21.0638
1.78667	37.598						1.78667	32.5171						1.78667	21.0638
1.78833	37.5323						1.78833	32.5724						1.78833	21.0638
1.79	37.4665						1.79	32.6277						1.79	21.0638
1.79167	37.3986						1.79167	32.6798						1.79167	21.0638
1.79333	37.3241						1.79333	32.727						1.79333	21.0638
1.795	37.2467						1.795	32.7713						1.795	21.0638
1.79667	37.1666						1.79667	32.8139						1.79667	21.0638
1.79833	37.084						1.79833	32.8581						1.79833	21.0638
1.8	36.9998						1.8	32.904						1.8	21.0638
1.80167	36.9113						1.80167	32.9514						1.80167	21.0638
1.80333	36.8215						1.80333	32.9984						1.80333	21.0638
1.805	36.7327						1.805	33.0437						1.805	21.0638
1.80667	36.644						1.80667	33.0875						1.80667	21.0638
1.80833	36.5544						1.80833	33.1279						1.80833	21.0638
1.81	36.4648						1.81	33.1652						1.81	21.0638
1.81167	36.3729						1.81167	33.2049						1.81167	21.0638
1.81333	36.2778						1.81333	33.2477						1.81333	21.0638
1.815	36.1836						1.815	33.2913						1.815	21.0638
1.81667	36.091						1.81667	33.3349						1.81667	21.0638
1.81833	35.9967						1.81833	33.3793						1.81833	21.0638
1.82	35.9024						1.82	33.4204						1.82	21.0638
1.82167	35.8067						1.82167	33.4584						1.82167	21.0638
1.82333	35.7087						1.82333	33.4963						1.82333	21.0638
1.825	35.6109						1.825	33.5351						1.825	21.0638
1.82667	35.5163						1.82667	33.5771						1.82667	21.0638
1.82833	35.4224						1.82833	33.6191						1.82833	21.0638
1.83	35.3306						1.83	33.6612						1.83	21.0638
1.83167	35.2409						1.83167	33.7032						1.83167	21.0638
1.83333	35.1495						1.83333	33.7437						1.83333	21.0638
1.835	35.0602						1.835	33.7826						1.835	21.0638
1.83667	34.9715						1.83667	33.8201						1.83667	21.0638
1.83833	34.8847						1.83833	33.8577						1.83833	21.0638
1.84	34.8002						1.84	33.8952						1.84	21.0638
1.84167	34.7157						1.84167	33.9352						1.84167	21.0638
1.84333	34.6323						1.84333	33.9784						1.84333	21.0638
1.845	34.5488						1.845	34.0219						1.845	21.0638
1.84667	34.4679						1.84667	34.0655						1.84667	21.0638
1.84833	34.3898						1.84833	34.1071						1.84833	21.0638
1.85	34.3132						1.85	34.1471						1.85	21.0638
1.85167	34.2398						1.85167	34.1871						1.85167	21.0638
1.85333	34.1664						1.85333	34.2319						1.85333	21.0638
1.855	34.0944						1.855	34.2814						1.855	21.0638
1.85667	34.0237						1.85667	34.3358						1.85667	21.0638
1.85833	33.9531						1.85833	34.3949						1.85833	21.0638
1.86	33.884						1.86	34.4557						1.86	21.0638
1.86167	33.8161						1.86167	34.5196						1.86167	21.0638
1.86333	33.7473						1.86333	34.5865						1.86333	21.0638
1.865	33.6759						1.865	34.6534						1.865	21.0638
1.86667	33.606						1.86667	34.7235						1.86667	21.0638
1.86833	33.5353						1.86833	34.7968						1.86833	21.0638
1.87	33.4662						1.87	34.8733						1.87	21.0638
1.87167	33.3971						1.87167	34.953						1.87167	21.0638
1.87333	33.3265						1.87333	35.0375						1.87333	21.0638
1.875	33.2568						1.875	35.1236						1.875	21.0638
1.87667	33.1845						1.87667	35.2112						1.87667	21.0638
1.87833	33.1133						1.87833	35.3005						1.87833	21.0638
1.88	33.0414						1.88	35.3913						1.88	21.0638
1.88167	32.9696						1.88167	35.4854						1.88167	21.0638
1.88333	32.8978						1.88333	35.5842						1.88333	21.0638
1.885	32.823						1.885	35.6846						1.885	21.0638
1.88667	32.7483						1.88667	35.7851						1.88667	21.0638
1.88833	32.6735						1.88833	35.8855						1.88833	21.0638
1.89	32.5998						1.89	35.9828						1.89	21.0638
1.89167	32.5294						1.89167	36.0768						1.89167	21.0638
1.89333	32.4589						1.89333	36.1692						1.89333	21.0638
1.895	32.3878						1.895	36.2601						1.895	21.0638
1.89667	32.3173						1.89667	36.3495						1.89667	21.0638
1.89833	32.2483						1.89833	36.4388						1.89833	21.0638
1.9	32.1793						1.9	36.5266						1.9	21.0638
1.90167	32.113						1.90167	36.6144						1.90167	21.0638
1.90333	32.0467						1.90333	36.7021						1.90333	21.0638
1.905	31.9805						1.905	36.7899						1.905	21.0638
1.90667	31.9149						1.90667	36.8745						1.90667	21.0638
1.90833	31.8493						1.90833	36.9575						1.90833	21.0638
1.91	31.7837						1.91	37.0388						1.91	21.0638
1.91167	31.7184						1.91167	37.1186						1.91167	21.0638
1.91333	31.6558						1.91333	37.1968						1.91333	21.0638
1.915	31.5948						1.915	37.2734						1.915	21.0638
1.91667	31.5338						1.91667	37.3452						1.91667	21.0638
1.91833	31.4739						1.91833	37.4138						1.91833	21.0638
1.92	31.4134						1.92	37.4793						1.92	21.0638
1.92167	31.353						1.92167	37.5415						1.92167	21.0638
1.92333	31.2939						1.92333	37.6037						1.92333	21.0638
1.925	31.2347						1.925	37.666						1.925	21.0638
1.92667	31.1771						1.92667	37.7282						1.92667	21.0638
1.92833	31.1207						1.92833	37.7904						1.92833	21.0638
1.93	31.0644						1.93	37.8527						1.93	21.0638
1.93167	31.008						1.93167	37.9149						1.93167	21.0638
1.93333	30.9516						1.93333	37.9771						1.93333	21.0638
1.935	30.896						1.935	38.0362						1.935	21.0638
1.93667	30.8425						1.93667	38.092						1.93667	21.0638
1.93833	30.7906						1.93833	38.1447						1.93833	21.0638
1.94	30.7402						1.94	38.1957						1.94	21.0638
1.94167	30.6915						1.94167	38.2452						1.94167	21.0638
1.94333	30.6458						1.94333	38.2931						1.94333	21.0638
1.945	30.6016						1.945	38.341						1.945	21.0638
1.94667	30.5575						1.94667	38.3888						1.94667	21.0638
1.94833	30.5133						1.94833	38.4367						1.94833	21.0638
1.95	30.4723						1.95	38.4862						1.95	21.0638
1.95167	30.4364						1.95167	38.5372						1.95167	21.0638
1.95333	30.4019						1.95333	38.5899						1.95333	21.0638
1.955	30.369						1.955	38.6442						1.955	21.0638
1.95667	30.3363						1.95667	38.6968						1.95667	21.0638
1.95833	30.3035						1.95833	38.7479						1.95833	21.0638
1.96	30.2724						1.96	38.7973						1.96	21.0638
1.96167	30.2438						1.96167	38.8452						1.96167	21.0638
1.96333	30.2169						1.96333	38.8923						1.96333	21.0638
1.965	30.1916						1.965	38.9394						1.965	21.0638
1.96667	30.1678						1.96667	38.9865						1.96667	21.0638
1.96833	30.142						1.96833	39.0352						1.96833	21.0638
1.97	30.117						1.97	39.0855						1.97	21.0638
1.97167	30.0935						1.97167	39.1374						1.97167	21.0638
1.97333	30.0716						1.97333	39.1909						1.97333	21.0638
1.975	30.0505						1.975	39.246						1.975	21.0638
1.97667	30.0294						1.97667	39.3026						1.97667	21.0638
1.97833	30.0083						1.97833	39.3577						1.97833	21.0638
1.98	29.9871						1.98	39.4112						1.98	21.0638
1.98167	29.966						1.98167	39.4631						1.98167	21.0638
1.98333	29.9433						1.98333	39.5134						1.98333	21.0638
1.985	29.9158						1.985	39.5621						1.985	21.0638
1.98667	29.8915						1.98667	39.6092						1.98667	21.0638
1.98833	29.8673						1.98833	39.6547						1.98833	21.0638
1.99	29.8414						1.99	39.7002						1.99	21.0638
1.99167	29.814						1.99167	39.7473						1.99167	21.0638
1.99333	29.7834						1.99333	39.796						1.99333	21.0638
1.995	29.7495						1.995	39.8463						1.995	21.0638
1.99667	29.7157						1.99667	39.8965						1.99667	21.0638
1.99833	29.6826						1.99833	39.9451						1.99833	21.0638
2	29.6511						2	39.9922						2	21.0638
2.00167	29.6212						2.00167	40.0376						2.00167	21.0638
2.00333	29.5885						2.00333	40.0815						2.00333	21.0638
2.005	29.5526						2.005	40.1238						2.005	21.0638
2.00667	29.5136						2.00667	40.166						2.00667	21.0638
2.00833	29.4731						2.00833	40.2083						2.00833	21.0638
2.01	29.4325						2.01	40.2505						2.01	21.0638
2.01167	29.392						2.01167	40.2944						2.01167	21.0638
2.01333	29.3514						2.01333	40.3399						2.01333	21.0638
2.015	29.3109						2.015	40.3869						2.015	21.0638
2.01667	29.2704						2.01667	40.4355						2.01667	21.0638
2.01833	29.2314						2.01833	40.4858						2.01833	21.0638
2.02	29.1884						2.02	40.5376						2.02	21.0638
2.02167	29.1471						2.02167	40.5911						2.02167	21.0638
2.02333	29.1106						2.02333	40.6461						2.02333	21.0638
2.025	29.0788						2.025	40.6995						2.025	21.0638
2.02667	29.0503						2.02667	40.7514						2.02667	21.0638
2.02833	29.0233						2.02833	40.8016						2.02833	21.0638
2.03	28.9964						2.03	40.8511						2.03	21.0638
2.03167	28.968						2.03167	40.9005						2.03167	21.0638
2.03333	28.9364						2.03333	40.95						2.03333	21.0654
2.035	28.9048						2.035	40.9995						2.035	21.0684
2.03667	28.8749						2.03667	41.0489						2.03667	21.0713
2.03833	28.8481						2.03833	41.0984						2.03833	21.0743
2.04	28.8231						2.04	41.1463						2.04	21.0772
2.04167	28.7989						2.04167	41.1925						2.04167	21.0802
2.04333	28.7747						2.04333	41.2372						2.04333	21.0831
2.045	28.7495						2.045	41.2803						2.045	21.0861
2.04667	28.7228						2.04667	41.3218						2.04667	21.0891
2.04833	28.696						2.04833	41.3617						2.04833	21.0924
2.05	28.6693						2.05	41.4						2.05	21.0969
2.05167	28.6426						2.05167	41.4367						2.05167	21.1029
2.05333	28.6172						2.05333	41.4718						2.05333	21.1106
2.055	28.5875						2.055	41.5053						2.055	21.1199
2.05667	28.5513						2.05667	41.5372						2.05667	21.1291
2.05833	28.5088						2.05833	41.5692						2.05833	21.14
2.06	28.4631						2.06	41.6011						2.06	21.1525
2.06167	28.4173						2.06167	41.633						2.06167	21.1665
2.06333	28.3728						2.06333	41.6665						2.06333	21.1822
2.065	28.3306						2.065	41.7016						2.065	21.1994
2.06667	28.2915						2.06667	41.7383						2.06667	21.2151
2.06833	28.2524						2.06833	41.7766						2.06833	21.2296
2.07	28.2133						2.07	41.8165						2.07	21.2457
2.07167	28.171						2.07167	41.858						2.07167	21.2635
2.07333	28.1283						2.07333	41.8995						2.07333	21.2828
2.075	28.0855						2.075	41.941						2.075	21.3037
2.07667	28.0427						2.07667	41.9825						2.07667	21.3262
2.07833	28.0019						2.07833	42.0239						2.07833	21.3503
2.08	27.9642						2.08	42.0654						2.08	21.376
2.08167	27.9265						2.08167	42.1069						2.08167	21.4025
2.08333	27.8888						2.08333	42.1484						2.08333	21.43
2.085	27.8511						2.085	42.1899						2.085	21.4574
2.08667	27.8134						2.08667	42.2314						2.08667	21.4848
2.08833	27.7798						2.08833	42.2729						2.08833	21.5123
2.09	27.7509						2.09	42.3144						2.09	21.5429
2.09167	27.7268						2.09167	42.3558						2.09167	21.5722
2.09333	27.705						2.09333	42.3973						2.09333	21.6
2.095	27.6832						2.095	42.4388						2.095	21.6261
2.09667	27.659						2.09667	42.4771						2.09667	21.6512
2.09833	27.6332						2.09833	42.5122						2.09833	21.6763
2.1	27.6059						2.1	42.5457						2.1	21.7029
2.10167	27.5803						2.10167	42.5777						2.10167	21.731
2.10333	27.5563						2.10333	42.608						2.10333	21.759
2.105	27.5338						2.105	42.6367						2.105	21.787
2.10667	27.5116						2.10667	42.6654						2.10667	21.815
2.10833	27.4894						2.10833	42.6942						2.10833	21.8431
2.11	27.4672						2.11	42.7229						2.11	21.8711
2.11167	27.4441						2.11167	42.7516						2.11167	21.8991
2.11333	27.421						2.11333	42.7803						2.11333	21.9271
2.115	27.3994						2.115	42.809						2.115	21.9555
2.11667	27.3787						2.11667	42.8378						2.11667	21.9819
2.11833	27.358						2.11833	42.8665						2.11833	22.0067
2.12	27.3372						2.12	42.8952						2.12	22.0298
2.12167	27.3153						2.12167	42.9239						2.12167	22.0514
2.12333	27.2918						2.12333	42.9535						2.12333	22.0714
2.125	27.2666						2.125	42.9846						2.125	22.0939
2.12667	27.2417						2.12667	43.0172						2.12667	22.1197
2.12833	27.2184						2.12833	43.0515						2.12833	22.1473
2.13	27.1979						2.13	43.0889						2.13	22.1755
2.13167	27.1774						2.13167	43.1296						2.13167	22.2021
2.13333	27.1568						2.13333	43.1702						2.13333	22.2271
2.135	27.1346						2.135	43.2109						2.135	22.2505
2.13667	27.1108						2.13667	43.2515						2.13667	22.2739
2.13833	27.0886						2.13833	43.2921						2.13833	22.2974
2.14	27.068						2.14	43.3328						2.14	22.3208
2.14167	27.049						2.14167	43.3734						2.14167	22.3442
2.14333	27.0316						2.14333	43.4141						2.14333	22.3676
2.145	27.0155						2.145	43.4547						2.145	22.391
2.14667	26.9963						2.14667	43.4954						2.14667	22.4144
2.14833	26.9739						2.14833	43.536						2.14833	22.4378
2.15	26.9498						2.15	43.5766						2.15	22.4628
2.15167	26.9258						2.15167	43.6173						2.15167	22.4895
2.15333	26.9033						2.15333	43.6579						2.15333	22.5177
2.155	26.8825						2.155	43.6985						2.155	22.5475
2.15667	26.8633						2.15667	43.7375						2.15667	22.5759
2.15833	26.8442						2.15833	43.7734						2.15833	22.603
2.16	26.8243						2.16	43.8062						2.16	22.6285
2.16167	26.8029						2.16167	43.8351						2.16167	22.655
2.16333	26.7798						2.16333	43.861						2.16333	22.6837
2.165	26.7567						2.165	43.8852						2.165	22.7155
2.16667	26.7336						2.16667	43.9095						2.16667	22.7489
2.16833	26.7105						2.16833	43.9337						2.16833	22.7839
2.17	26.6887						2.17	43.958						2.17	22.8173
2.17167	26.6653						2.17167	43.9822						2.17167	22.85
2.17333	26.6403						2.17333	44.0065						2.17333	22.8827
2.175	26.6137						2.175	44.0307						2.175	22.9154
2.17667	26.5856						2.17667	44.055						2.17667	22.948
2.17833	26.5562						2.17833	44.0792						2.17833	22.9821
2.18	26.53						2.18	44.1035						2.18	23.0178
2.18167	26.507						2.18167	44.1277						2.18167	23.0551
2.18333	26.4865						2.18333	44.152						2.18333	23.0923
2.185	26.4675						2.185	44.1762						2.185	23.1296
2.18667	26.4468						2.18667	44.2005						2.18667	23.1669
2.18833	26.4246						2.18833	44.2247						2.18833	23.2041
2.19	26.4008						2.19	44.2498						2.19	23.2426
2.19167	26.3781						2.19167	44.2764						2.19167	23.2795
2.19333	26.357						2.19333	44.3046						2.19333	23.3155
2.195	26.3374						2.195	44.3357						2.195	23.3502
2.19667	26.3195						2.19667	44.3682						2.19667	23.3833
2.19833	26.3031						2.19833	44.3991						2.19833	23.4149
2.2	26.2884						2.2	44.4283						2.2	23.448
2.20167	26.2752						2.20167	44.456						2.20167	23.4827
2.20333	26.2611						2.20333	44.482						2.20333	23.519
2.205	26.2485						2.205	44.5065						2.205	23.5552
2.20667	26.2376						2.20667	44.5294						2.20667	23.5897
2.20833	26.2282						2.20833	44.5506						2.20833	23.6228
2.21	26.2205						2.21	44.5703						2.21	23.6559
2.21167	26.2141						2.21167	44.5884						2.21167	23.6862
2.21333	26.2073						2.21333	44.6049						2.21333	23.7133
2.215	26.2006						2.215	44.6214						2.215	23.7372
2.21667	26.1938						2.21667	44.6379						2.21667	23.7627
2.21833	26.187						2.21833	44.6544						2.21833	23.7898
2.22	26.1819						2.22	44.6709						2.22	23.8185
2.22167	26.1783						2.22167	44.6874						2.22167	23.8504
2.22333	26.1764						2.22333	44.7039						2.22333	23.8857
2.225	26.1747						2.225	44.7204						2.225	23.9258
2.22667	26.173						2.22667	44.7368						2.22667	23.9691
2.22833	26.1713						2.22833	44.7527						2.22833	24.0157
2.23	26.1696						2.23	44.7686						2.23	24.0655
2.23167	26.1679						2.23167	44.7862						2.23167	24.12
2.23333	26.1662						2.23333	44.8053						2.23333	24.1777
2.235	26.1645						2.235	44.8261						2.235	24.2386
2.23667	26.1625						2.23667	44.8484						2.23667	24.3075
2.23833	26.1589						2.23833	44.8723						2.23833	24.3853
2.24	26.1549						2.24	44.8979						2.24	24.4726
2.24167	26.1493						2.24167	44.925						2.24167	24.5693
2.24333	26.1421						2.24333	44.9537						2.24333	24.674
2.245	26.1344						2.245	44.984						2.245	24.788
2.24667	26.1272						2.24667	45.016						2.24667	24.9133
2.24833	26.1188						2.24833	45.0463						2.24833	25.0496
2.25	26.1088						2.25	45.075						2.25	25.1926
2.25167	26.0973						2.25167	45.1021						2.25167	25.3436
2.25333	26.0841						2.25333	45.1277						2.25333	25.5031
2.255	26.0694						2.255	45.1516						2.255	25.6691
2.25667	26.0535						2.25667	45.1739						2.25667	25.842
2.25833	26.0377						2.25833	45.1947						2.25833	26.0228
2.26	26.0218						2.26	45.2138						2.26	26.214
2.26167	26.0043						2.26167	45.2314						2.26167	26.4132
2.26333	25.9853						2.26333	45.2473						2.26333	26.6208
2.265	25.9646						2.265	45.2617						2.265	26.8349
2.26667	25.9424						2.26667	45.2745						2.26667	27.0569
2.26833	25.9185						2.26833	45.2856						2.26833	27.2869
2.27	25.8963						2.27	45.2952						2.27	27.5217
2.27167	25.8769						2.27167	45.3032						2.27167	27.7612
2.27333	25.8595						2.27333	45.3096						2.27333	28.0072
2.275	25.8452						2.275	45.3144						2.275	28.2598
2.27667	25.8335						2.27667	45.3175						2.27667	28.5189
2.27833	25.8229						2.27833	45.3192						2.27833	28.7843
2.28	25.8124						2.28	45.3192						2.28	29.0545
2.28167	25.8043						2.28167	45.3192						2.28167	29.3295
2.28333	25.7993						2.28333	45.3192						2.28333	29.6104
2.285	25.7975						2.285	45.3192						2.285	29.8962
2.28667	25.799						2.28667	45.3192						2.28667	30.1854
2.28833	25.8036						2.28833	45.3192						2.28833	30.4779
2.29	25.8104						2.29	45.3192						2.29	30.774
2.29167	25.8173						2.29167	45.3192						2.29167	31.0717
2.29333	25.8241						2.29333	45.3192						2.29333	31.3679
2.295	25.8342						2.295	45.3192						2.295	31.664
2.29667	25.8474						2.29667	45.3192						2.29667	31.9606
2.29833	25.8638						2.29833	45.3192						2.29833	32.2572
2.3	25.8835						2.3	45.3192						2.3	32.5506
2.30167	25.9063						2.30167	45.3194						2.30167	32.8408
2.30333	25.9307						2.30333	45.3212						2.30333	33.1278
2.305	25.9541						2.305	45.3231						2.305	33.4117
2.30667	25.9749						2.30667	45.3249						2.30667	33.6891
2.30833	25.9942						2.30833	45.3284						2.30833	33.9598
2.31	26.0131						2.31	45.3334						2.31	34.2241
2.31167	26.0314						2.31167	45.34						2.31167	34.4819
2.31333	26.0495						2.31333	45.3483						2.31333	34.7319
2.315	26.0664						2.315	45.3581						2.315	34.9738
2.31667	26.0802						2.31667	45.3695						2.31667	35.2079
2.31833	26.0923						2.31833	45.3825						2.31833	35.4325
2.32	26.1026						2.32	45.3971						2.32	35.6485
2.32167	26.1096						2.32167	45.4134						2.32167	35.8581
2.32333	26.114						2.32333	45.4312						2.32333	36.0586
2.325	26.1168						2.325	45.4505						2.325	36.2512
2.32667	26.1179						2.32667	45.4715						2.32667	36.4376
2.32833	26.1142						2.32833	45.4941						2.32833	36.6192
2.33	26.1062						2.33	45.5183						2.33	36.7936
2.33167	26.0951						2.33167	45.5441						2.33167	36.9615
2.33333	26.0807						2.33333	45.5715						2.33333	37.1247
2.335	26.0633						2.335	45.5999						2.335	37.2831
2.33667	26.0426						2.33667	45.6268						2.33667	37.4351
2.33833	26.0207						2.33833	45.6553						2.33833	37.5807
2.34	25.9982						2.34	45.6854						2.34	37.7215
2.34167	25.9726						2.34167	45.7139						2.34167	37.8578
2.34333	25.9448						2.34333	45.7407						2.34333	37.9893
2.345	25.9154						2.345	45.766						2.345	38.1159
2.34667	25.8828						2.34667	45.7897						2.34667	38.2394
2.34833	25.847						2.34833	45.8118						2.34833	38.3597
2.35	25.8128						2.35	45.8323						2.35	38.4768
2.35167	25.7754						2.35167	45.8512						2.35167	38.5925
2.35333	25.7363						2.35333	45.8685						2.35333	38.7076
2.355	25.6983						2.355	45.8842						2.355	38.8195
2.35667	25.6606						2.35667	45.8983						2.35667	38.9298
2.35833	25.6244						2.35833	45.9108						2.35833	39.0385
2.36	25.5899						2.36	45.9217						2.36	39.1452
2.36167	25.5629						2.36167	45.9311						2.36167	39.2471
2.36333	25.5406						2.36333	45.9388						2.36333	39.3458
2.365	25.5186						2.365	45.9449						2.365	39.4412
2.36667	25.4966						2.36667	45.9495						2.36667	39.5335
2.36833	25.476						2.36833	45.9527						2.36833	39.6225
2.37	25.4579						2.37	45.9558						2.37	39.71
2.37167	25.4419						2.37167	45.9575						2.37167	39.7958
2.37333	25.4291						2.37333	45.9575						2.37333	39.8817
2.375	25.4226						2.375	45.9575						2.375	39.9676
2.37667	25.4184						2.37667	45.9588						2.37667	40.0518
2.37833	25.4164						2.37833	45.9618						2.37833	40.1345
2.38	25.4192						2.38	45.9664						2.38	40.2168
2.38167	25.4268						2.38167	45.9726						2.38167	40.2992
2.38333	25.4349						2.38333	45.9804						2.38333	40.3815
2.385	25.4493						2.385	45.9897						2.385	40.4634
2.38667	25.4671						2.38667	46.0007						2.38667	40.5425
2.38833	25.4857						2.38833	46.0132						2.38833	40.6199
2.39	25.507						2.39	46.0274						2.39	40.6958
2.39167	25.5283						2.39167	46.0431						2.39167	40.77
2.39333	25.5498						2.39333	46.0605						2.39333	40.8429
2.395	25.5642						2.395	46.0794						2.395	40.9157
2.39667	25.5756						2.39667	46.1						2.39667	40.9886
2.39833	25.5897						2.39833	46.1221						2.39833	41.0615
2.4	25.607						2.4	46.1459						2.4	41.1343
2.40167	25.6244						2.40167	46.1712						2.40167	41.2072
2.40333	25.6398						2.40333	46.1981						2.40333	41.2801
2.405	25.6527						2.405	46.2266						2.405	41.3529
2.40667	25.6623						2.40667	46.2567						2.40667	41.4226
2.40833	25.6673						2.40833	46.2884						2.40833	41.4891
2.41	25.6706						2.41	46.319						2.41	41.5539
2.41167	25.6726						2.41167	46.3479						2.41167	41.6184
2.41333	25.6731						2.41333	46.3752						2.41333	41.6798
2.415	25.672						2.415	46.401						2.415	41.7381
2.41667	25.67						2.41667	46.4251						2.41667	41.7932
2.41833	25.6632						2.41833	46.4477						2.41833	41.8453
2.42	25.6545						2.42	46.4686						2.42	41.8958
2.42167	25.6454						2.42167	46.4879						2.42167	41.9447
2.42333	25.635						2.42333	46.5057						2.42333	41.992
2.425	25.6246						2.425	46.5219						2.425	42.0393
2.42667	25.614						2.42667	46.5364						2.42667	42.0866
2.42833	25.6062						2.42833	46.5494						2.42833	42.1339
2.43	25.5993						2.43	46.5608						2.43	42.1812
2.43167	25.5911						2.43167	46.5706						2.43167	42.2285
2.43333	25.5813						2.43333	46.5788						2.43333	42.2758
2.435	25.5715						2.435	46.5853						2.435	42.3231
2.43667	25.5627						2.43667	46.5903						2.43667	42.3705
2.43833	25.5555						2.43833	46.5937						2.43833	42.4178
2.44	25.5498						2.44	46.5955						2.44	42.4667
2.44167	25.5449						2.44167	46.5957						2.44167	42.5172
2.44333	25.5408						2.44333	46.5957						2.44333	42.5693
2.445	25.5374						2.445	46.5957						2.445	42.6206
2.44667	25.5324						2.44667	46.5957						2.44667	42.6726
2.44833	25.5273						2.44833	46.5957						2.44833	42.7246
2.45	25.5227						2.45	46.5957						2.45	42.7766
2.45167	25.5197						2.45167	46.5957						2.45167	42.8285
2.45333	25.5173						2.45333	46.5957						2.45333	42.8805
2.455	25.5148						2.455	46.5957						2.455	42.9325
2.45667	25.5118						2.45667	46.5957						2.45667	42.986
2.45833	25.5084						2.45833	46.5957						2.45833	43.038
2.46	25.5034						2.46	46.5957						2.46	43.0884
2.46167	25.4984						2.46167	46.5957						2.46167	43.1371
2.46333	25.4934						2.46333	46.5957						2.46333	43.1843
2.465	25.4884						2.465	46.5957						2.465	43.2299
2.46667	25.4834						2.46667	46.5957						2.46667	43.2739
2.46833	25.4768						2.46833	46.5957						2.46833	43.3163
2.47	25.4689						2.47	46.5957						2.47	43.3571
2.47167	25.4593						2.47167	46.5957						2.47167	43.3963
2.47333	25.4497						2.47333	46.5957						2.47333	43.4339
2.475	25.4418						2.475	46.5957						2.475	43.4709
2.47667	25.4339						2.47667	46.5957						2.47667	43.5079
2.47833	25.426						2.47833	46.5957						2.47833	43.5461
2.48	25.4213						2.48	46.5958						2.48	43.5854
2.48167	25.4166						2.48167	46.5975						2.48167	43.6263
2.48333	25.4118						2.48333	46.6008						2.48333	43.6688
2.485	25.4071						2.485	46.6057						2.485	43.7128
2.48667	25.4021						2.48667	46.6122						2.48667	43.7585
2.48833	25.3971						2.48833	46.6203						2.48833	43.8058
2.49	25.3934						2.49	46.63						2.49	43.8515
2.49167	25.3903						2.49167	46.6412						2.49167	43.8971
2.49333	25.3905						2.49333	46.6539						2.49333	43.9428
2.495	25.3906						2.495	46.6675						2.495	43.9885
2.49667	25.3908						2.49667	46.6811						2.49667	44.0342
2.49833	25.3909						2.49833	46.6948						2.49833	44.0799
2.5	25.3909						2.5	46.7084						2.5	44.1255
2.50167	25.3942						2.50167	46.722						2.50167	44.1712
2.50333	25.3997						2.50333	46.7356						2.50333	44.2169
2.505	25.4068						2.505	46.7509						2.505	44.2626
2.50667	25.4123						2.50667	46.7661						2.50667	44.3082
2.50833	25.4154						2.50833	46.7813						2.50833	44.3519
2.51	25.4169						2.51	46.7966						2.51	44.394
2.51167	25.4168						2.51167	46.8118						2.51167	44.4345
2.51333	25.4135						2.51333	46.8268						2.51333	44.4734
2.515	25.4086						2.515	46.8386						2.515	44.5107
2.51667	25.4021						2.51667	46.8489						2.51667	44.5464
2.51833	25.394						2.51833	46.8575						2.51833	44.5805
2.52	25.3849						2.52	46.863						2.52	44.613
2.52167	25.3741						2.52167	46.8652						2.52167	44.6439
2.52333	25.3612						2.52333	46.8643						2.52333	44.6749
2.525	25.3463						2.525	46.8618						2.525	44.7058
2.52667	25.3282						2.52667	46.8581						2.52667	44.7367
2.52833	25.3085						2.52833	46.8525						2.52833	44.7676
2.53	25.2872						2.53	46.8469						2.53	44.7985
2.53167	25.2657						2.53167	46.8429						2.53167	44.8295
2.53333	25.2428						2.53333	46.8405						2.53333	44.8604
2.535	25.2168						2.535	46.8397						2.535	44.8929
2.53667	25.1893						2.53667	46.8405						2.53667	44.927
2.53833	25.1619						2.53833	46.8397						2.53833	44.9627
2.54	25.1361						2.54	46.8404						2.54	45
2.54167	25.1118						2.54167	46.8428						2.54167	45.0399
2.54333	25.0892						2.54333	46.8468						2.54333	45.0798
2.545	25.0697						2.545	46.8524						2.545	45.1197
2.54667	25.0535						2.54667	46.8596						2.54667	45.1596
2.54833	25.0402						2.54833	46.8701						2.54833	45.1995
2.55	25.0301						2.55	46.8805						2.55	45.2394
2.55167	25.0249						2.55167	46.891						2.55167	45.2793
2.55333	25.0241						2.55333	46.9046						2.55333	45.3192
2.555	25.0282						2.555	46.9215						2.555	45.359
2.55667	25.037						2.55667	46.9415						2.55667	45.3989
2.55833	25.0506						2.55833	46.9616						2.55833	45.4388
2.56	25.069						2.56	46.9813						2.56	45.4787
2.56167	25.0922						2.56167	47.0036						2.56167	45.5186
2.56333	25.1202						2.56333	47.0275						2.56333	45.5585
2.565	25.1502						2.565	47.0498						2.565	45.5984
2.56667	25.1848						2.56667	47.0705						2.56667	45.6383
2.56833	25.2243						2.56833	47.0896						2.56833	45.675
2.57	25.2668						2.57	47.1071						2.57	45.7085
2.57167	25.3125						2.57167	47.1246						2.57167	45.7388
2.57333	25.3614						2.57333	47.1405						2.57333	45.766
2.575	25.4134						2.575	47.1548						2.575	45.7899
2.57667	25.4671						2.57667	47.1675						2.57667	45.8122
2.57833	25.5208						2.57833	47.1786						2.57833	45.833
2.58	25.5744						2.58	47.1882						2.58	45.8521
2.58167	25.6269						2.58167	47.1961						2.58167	45.8697
2.58333	25.6777						2.58333	47.204						2.58333	45.8856
2.585	25.7237						2.585	47.212						2.585	45.9
2.58667	25.7649						2.58667	47.2183						2.58667	45.9128
2.58833	25.8014						2.58833	47.223						2.58833	45.9239
2.59	25.8336						2.59	47.2262						2.59	45.9335
2.59167	25.8617						2.59167	47.2293						2.59167	45.9415
2.59333	25.885						2.59333	47.2325						2.59333	45.9479
2.595	25.9035						2.595	47.234						2.595	45.9527
2.59667	25.9176						2.59667	47.234						2.59667	45.9558
2.59833	25.9298						2.59833	47.234						2.59833	45.9575
2.6	25.9389						2.6	47.234						2.6	45.9575
2.60167	25.9447						2.60167	47.234						2.60167	45.9575
2.60333	25.948						2.60333	47.234						2.60333	45.9575
2.605	25.9485						2.605	47.234						2.605	45.9575
2.60667	25.9457						2.60667	47.234						2.60667	45.9575
2.60833	25.9398						2.60833	47.234						2.60833	45.959
2.61	25.9338						2.61	47.234						2.61	45.9622
2.61167	25.9263						2.61167	47.234						2.61167	45.967
2.61333	25.9172						2.61333	47.234						2.61333	45.9734
2.615	25.9095						2.615	47.234						2.615	45.9814
2.61667	25.9033						2.61667	47.234						2.61667	45.991
2.61833	25.9004						2.61833	47.234						2.61833	46.0021
2.62	25.9007						2.62	47.234						2.62	46.0149
2.62167	25.9042						2.62167	47.234						2.62167	46.0293
2.62333	25.9098						2.62333	47.234						2.62333	46.0452
2.625	25.9172						2.625	47.234						2.625	46.0628
2.62667	25.9278						2.62667	47.234						2.62667	46.0819
2.62833	25.9416						2.62833	47.234						2.62833	46.1027
2.63	25.9579						2.63	47.234						2.63	46.125
2.63167	25.9743						2.63167	47.234						2.63167	46.1489
2.63333	25.9907						2.63333	47.234						2.63333	46.1745
2.635	26.007						2.635	47.234						2.635	46.2016
2.63667	26.0234						2.63667	47.234						2.63667	46.2303
2.63833	26.0391						2.63833	47.234						2.63833	46.2606
2.64	26.0548						2.64	47.234						2.64	46.2925
2.64167	26.0705						2.64167	47.234						2.64167	46.3229
2.64333	26.0846						2.64333	47.234						2.64333	46.3516
2.645	26.0986						2.645	47.234						2.645	46.3787
2.64667	26.1127						2.64667	47.234						2.64667	46.4043
2.64833	26.1264						2.64833	47.234						2.64833	46.4286
2.65	26.1386						2.65	47.234						2.65	46.4519
2.65167	26.1506						2.65167	47.234						2.65167	46.4747
2.65333	26.1611						2.65333	47.234						2.65333	46.4976
2.655	26.1708						2.655	47.234						2.655	46.5204
2.65667	26.1807						2.65667	47.234						2.65667	46.5433
2.65833	26.1897						2.65833	47.234						2.65833	46.5661
2.66	26.1986						2.66	47.234						2.66	46.5889
2.66167	26.2091						2.66167	47.234						2.66167	46.6118
2.66333	26.2214						2.66333	47.234						2.66333	46.6346
2.665	26.2367						2.665	47.234						2.665	46.6574
2.66667	26.2552						2.66667	47.234						2.66667	46.6803
2.66833	26.2768						2.66833	47.234						2.66833	46.7031
2.67	26.3008						2.67	47.234						2.67	46.7259
2.67167	26.3278						2.67167	47.234						2.67167	46.7488
2.67333	26.3577						2.67333	47.234						2.67333	46.7716
2.675	26.3908						2.675	47.234						2.675	46.7961
2.67667	26.4264						2.67667	47.234						2.67667	46.8221
2.67833	26.4635						2.67833	47.2356						2.67833	46.8497
2.68	26.5023						2.68	47.2388						2.68	46.8789
2.68167	26.5403						2.68167	47.2436						2.68167	46.9088
2.68333	26.5798						2.68333	47.25						2.68333	46.9394
2.685	26.6195						2.685	47.258						2.685	46.9693
2.68667	26.6607						2.68667	47.2675						2.68667	46.9975
2.68833	26.7019						2.68833	47.2787						2.68833	47.0241
2.69	26.7421						2.69	47.2915						2.69	47.0491
2.69167	26.784						2.69167	47.3058						2.69167	47.0726
2.69333	26.8244						2.69333	47.3202						2.69333	47.0944
2.695	26.861						2.695	47.3347						2.695	47.1147
2.69667	26.8933						2.69667	47.3491						2.69667	47.1333
2.69833	26.923						2.69833	47.3636						2.69833	47.1504
2.7	26.9479						2.7	47.3781						2.7	47.1658
2.70167	26.968						2.70167	47.3925						2.70167	47.1797
2.70333	26.9851						2.70333	47.407						2.70333	47.192
2.705	27						2.705	47.4214						2.705	47.2026
2.70667	27.0123						2.70667	47.4359						2.70667	47.2117
2.70833	27.0214						2.70833	47.4504						2.70833	47.2192
2.71	27.0287						2.71	47.4648						2.71	47.2251
2.71167	27.036						2.71167	47.4761						2.71167	47.2294
2.71333	27.0433						2.71333	47.4842						2.71333	47.2321
2.715	27.0518						2.715	47.4891						2.715	47.2336
2.71667	27.0603						2.71667	47.4908						2.71667	47.234
2.71833	27.0672						2.71833	47.4893						2.71833	47.234
2.72	27.075						2.72	47.4846						2.72	47.234
2.72167	27.0841						2.72167	47.4767						2.72167	47.234
2.72333	27.0944						2.72333	47.4656						2.72333	47.234
2.725	27.1057						2.725	47.4514						2.725	47.234
2.72667	27.1193						2.72667	47.4371						2.72667	47.234
2.72833	27.1343						2.72833	47.4226						2.72833	47.234
2.73	27.1517						2.73	47.4082						2.73	47.234
2.73167	27.1693						2.73167	47.3937						2.73167	47.234
2.73333	27.1916						2.73333	47.3793						2.73333	47.234
2.735	27.2172						2.735	47.3648						2.735	47.234
2.73667	27.2451						2.73667	47.3503						2.73667	47.234
2.73833	27.2727						2.73833	47.3359						2.73833	47.234
2.74	27.3017						2.74	47.3214						2.74	47.234
2.74167	27.3322						2.74167	47.307						2.74167	47.234
2.74333	27.3636						2.74333	47.2925						2.74333	47.234
2.745	27.3951						2.745	47.2796						2.745	47.234
2.74667	27.4265						2.74667	47.2683						2.74667	47.2356
2.74833	27.4579						2.74833	47.2587						2.74833	47.2372
2.75	27.4894						2.75	47.2506						2.75	47.2397
2.75167	27.5224						2.75167	47.2441						2.75167	47.2421
2.75333	27.5534						2.75333	47.2392						2.75333	47.2445
2.755	27.5853						2.755	47.2359						2.755	47.2473
2.75667	27.6188						2.75667	47.2356						2.75667	47.2517
2.75833	27.6513						2.75833	47.2369						2.75833	47.256
2.76	27.682						2.76	47.2382						2.76	47.262
2.76167	27.7152						2.76167	47.2396						2.76167	47.2696
2.76333	27.7501						2.76333	47.241						2.76333	47.2787
2.765	27.7873						2.765	47.2424						2.765	47.2895
2.76667	27.8229						2.76667	47.2438						2.76667	47.3018
2.76833	27.8601						2.76833	47.2468						2.76833	47.3158
2.77	27.8988						2.77	47.2513						2.77	47.3302
2.77167	27.9403						2.77167	47.2575						2.77167	47.3463
2.77333	27.9817						2.77333	47.2653						2.77333	47.3639
2.775	28.0231						2.775	47.2735						2.775	47.3832
2.77667	28.0646						2.77667	47.2833						2.77667	47.404
2.77833	28.1076						2.77833	47.2946						2.77833	47.4249
2.78	28.1522						2.78	47.3076						2.78	47.4425
2.78167	28.1985						2.78167	47.3222						2.78167	47.4618
2.78333	28.2477						2.78333	47.3384						2.78333	47.4809
2.785	28.3						2.785	47.3561						2.785	47.5017
2.78667	28.3566						2.78667	47.3755						2.78667	47.5241
2.78833	28.4135						2.78833	47.3964						2.78833	47.5474
2.79	28.4716						2.79	47.4159						2.79	47.569
2.79167	28.5335						2.79167	47.437						2.79167	47.5923
2.79333	28.601						2.79333	47.4597						2.79333	47.614
2.795	28.6685						2.795	47.484						2.795	47.6341
2.79667	28.7362						2.79667	47.5099						2.79667	47.6525
2.79833	28.8055						2.79833	47.5374						2.79833	47.6694
2.8	28.8765						2.8	47.5664						2.8	47.6847
2.80167	28.949						2.80167	47.5939						2.80167	47.6984
2.80333	29.0215						2.80333	47.6182						2.80333	47.7127
2.805	29.0943						2.805	47.6406						2.805	47.7254
2.80667	29.1686						2.80667	47.6615						2.80667	47.7364
2.80833	29.2446						2.80833	47.6831						2.80833	47.7459
2.81	29.3221						2.81	47.703						2.81	47.7538
2.81167	29.3981						2.81167	47.7214						2.81167	47.7633
2.81333	29.4735						2.81333	47.7381						2.81333	47.7759
2.815	29.5489						2.815	47.7528						2.815	47.787
2.81667	29.6223						2.81667	47.7659						2.81667	47.7973
2.81833	29.694						2.81833	47.7774						2.81833	47.806
2.82	29.7626						2.82	47.7873						2.82	47.8131
2.82167	29.8295						2.82167	47.7957						2.82167	47.819
2.82333	29.8926						2.82333	47.8043						2.82333	47.8249
2.825	29.9506						2.825	47.8114						2.825	47.8291
2.82667	30.0053						2.82667	47.8169						2.82667	47.8334
2.82833	30.0616						2.82833	47.8207						2.82833	47.8377
2.83	30.1185						2.83	47.823						2.83	47.842
2.83167	30.1729						2.83167	47.8237						2.83167	47.8462
2.83333	30.2274						2.83333	47.8228						2.83333	47.8505
2.835	30.2787						2.835	47.8219						2.835	47.8548
2.83667	30.33						2.83667	47.8242						2.83667	47.858
2.83833	30.383						2.83833	47.827						2.83833	47.8612
2.84	30.4375						2.84	47.8298						2.84	47.8644
2.84167	30.4952						2.84167	47.8314						2.84167	47.8676
2.84333	30.5561						2.84333	47.8331						2.84333	47.8707
2.845	30.6202						2.845	47.8347						2.845	47.8723
2.84667	30.6866						2.84667	47.8367						2.84667	47.8723
2.84833	30.7546						2.84833	47.8394						2.84833	47.8723
2.85	30.824						2.85	47.842						2.85	47.8723
2.85167	30.8952						2.85167	47.8446						2.85167	47.8723
2.85333	30.9728						2.85333	47.8473						2.85333	47.8723
2.855	31.0568						2.855	47.8499						2.855	47.8723
2.85667	31.1469						2.85667	47.8523						2.85667	47.8723
2.85833	31.2432						2.85833	47.8546						2.85833	47.8723
2.86	31.3413						2.86	47.857						2.86	47.8723
2.86167	31.4394						2.86167	47.8593						2.86167	47.8723
2.86333	31.5412						2.86333	47.8617						2.86333	47.8723
2.865	31.6506						2.865	47.8641						2.865	47.8723
2.86667	31.7669						2.86667	47.8664						2.86667	47.8723
2.86833	31.8928						2.86833	47.8688						2.86833	47.8723
2.87	32.0256						2.87	47.8695						2.87	47.8723
2.87167	32.1633						2.87167	47.87						2.87167	47.8723
2.87333	32.3057						2.87333	47.8706						2.87333	47.8723
2.875	32.4513						2.875	47.871						2.875	47.8723
2.87667	32.5994						2.87667	47.8715						2.87667	47.8723
2.87833	32.7537						2.87833	47.872						2.87833	47.8723
2.88	32.9151						2.88	47.8723						2.88	47.8723
2.88167	33.0844						2.88167	47.8723						2.88167	47.8723
2.88333	33.264						2.88333	47.8723						2.88333	47.8723
2.885	33.4515						2.885	47.8723						2.885	47.8723
2.88667	33.6438						2.88667	47.8723						2.88667	47.8723
2.88833	33.8471						2.88833	47.8723						2.88833	47.8723
2.89	34.0595						2.89	47.8723						2.89	47.8723
2.89167	34.283						2.89167	47.8723						2.89167	47.8723
2.89333	34.5185						2.89333	47.8723						2.89333	47.8723
2.895	34.7667						2.895	47.8723						2.895	47.8723
2.89667	35.0203						2.89667	47.8723						2.89667	47.8723
2.89833	35.277						2.89833	47.8723						2.89833	47.8723
2.9	35.5365						2.9	47.8723						2.9	47.8723
2.90167	35.7976						2.90167	47.8723						2.90167	47.8723
2.90333	36.0622						2.90333	47.8723						2.90333	47.8723
2.905	36.3317						2.905	47.8723						2.905	47.8723
2.90667	36.6064						2.90667	47.8723						2.90667	47.8723
2.90833	36.8859						2.90833	47.8723						2.90833	47.8723
2.91	37.1717						2.91	47.8723						2.91	47.8723
2.91167	37.4624						2.91167	47.8723						2.91167	47.8723
2.91333	37.7554						2.91333	47.8723						2.91333	47.8723
2.915	38.0501						2.915	47.8723						2.915	47.8723
2.91667	38.3431						2.91667	47.8723						2.91667	47.8723
2.91833	38.6361						2.91833	47.8723						2.91833	47.8723
2.92	38.9292						2.92	47.8723						2.92	47.8723
2.92167	39.2114						2.92167	47.8723						2.92167	47.8723
2.92333	39.4908						2.92333	47.8723						2.92333	47.8723
2.925	39.7637						2.925	47.8723						2.925	47.8723
2.92667	40.0302						2.92667	47.8723						2.92667	47.8723
2.92833	40.2902						2.92833	47.8723						2.92833	47.8723
2.93	40.5515						2.93	47.8723						2.93	47.8723
2.93167	40.8129						2.93167	47.8723						2.93167	47.8723
2.93333	41.0734						2.93333	47.8723						2.93333	47.8723
2.935	41.3324						2.935	47.8723						2.935	47.8723
2.93667	41.5888						2.93667	47.8723						2.93667	47.8723
2.93833	41.8407						2.93833	47.8723						2.93833	47.8723
2.94	42.0885						2.94	47.8723						2.94	47.8723
2.94167	42.3316						2.94167	47.8723						2.94167	47.8723
2.94333	42.569						2.94333	47.8723						2.94333	47.8723
2.945	42.7985						2.945	47.8723						2.945	47.8723
2.94667	43.0221						2.94667	47.8723						2.94667	47.8723
2.94833	43.2394						2.94833	47.8723						2.94833	47.8723
2.95	43.4518						2.95	47.8723						2.95	47.8723
2.95167	43.6595						2.95167	47.8723						2.95167	47.8723
2.95333	43.861						2.95333	47.8723						2.95333	47.8723
2.955	44.0607						2.955	47.8723						2.955	47.8723
2.95667	44.254						2.95667	47.8723						2.95667	47.8723
2.95833	44.4426						2.95833	47.8723						2.95833	47.8723
2.96	44.6272						2.96	47.8723						2.96	47.8723
2.96167	44.8054						2.96167	47.8723						2.96167	47.8723
2.96333	44.9747						2.96333	47.8723						2.96333	47.8723
2.965	45.136						2.965	47.8723						2.965	47.8723
2.96667	45.29						2.96667	47.8723						2.96667	47.8723
2.96833	45.4376						2.96833	47.8723						2.96833	47.8723
2.97	45.5805						2.97	47.8723						2.97	47.8723
2.97167	45.7194						2.97167	47.8723						2.97167	47.8723
2.97333	45.8524						2.97333	47.8723						2.97333	47.8723
2.975	45.9806						2.975	47.8723						2.975	47.8723
2.97667	46.104						2.97667	47.8723						2.97667	47.8723
2.97833	46.2243						2.97833	47.8723						2.97833	47.8723
2.98	46.3406						2.98	47.8723						2.98	47.8723
2.98167	46.452						2.98167	47.8723						2.98167	47.8723
2.98333	46.5587						2.98333	47.8723						2.98333	47.8723
2.985	46.6623						2.985	47.8723						2.985	47.8723
2.98667	46.7629						2.98667	47.8723						2.98667	47.8723
2.98833	46.8593						2.98833	47.8723						2.98833	47.8723
2.99	46.9509						2.99	47.8723						2.99	47.8723
2.99167	47.0378						2.99167	47.8723						2.99167	47.8723
2.99333	47.1198						2.99333	47.8723						2.99333	47.8723
2.995	47.1996						2.995	47.8723						2.995	47.8723
2.99667	47.2763						2.99667	47.8723						2.99667	47.8723
2.99833	47.3511						2.99833	47.8723						2.99833	47.8723
3	47.4243						3	47.8723						3	47.8723
3.00167	47.4959						3.00167	47.8723						3.00167	47.8723
3.00333	47.5628						3.00333	47.8723						3.00333	47.8723
3.005	47.6252						3.005	47.8723						3.005	47.8723
3.00667	47.6844						3.00667	47.8723						3.00667	47.8723
3.00833	47.7404						3.00833	47.8723						3.00833	47.8723
3.01	47.794						3.01	47.8723						3.01	47.8723
3.01167	47.8459						3.01167	47.8723						3.01167	47.8723
3.01333	47.8967						3.01333	47.8739						3.01333	47.8723
3.015	47.9474						3.015	47.8755						3.015	47.8723
3.01667	47.9982						3.01667	47.8771						3.01667	47.8723
3.01833	48.0457						3.01833	47.8787						3.01833	47.8723
3.02	48.092						3.02	47.8803						3.02	47.8723
3.02167	48.1403						3.02167	47.8835						3.02167	47.8723
3.02333	48.1903						3.02333	47.8867						3.02333	47.8723
3.025	48.2418						3.025	47.8915						3.025	47.8723
3.02667	48.2966						3.02667	47.8979						3.02667	47.8723
3.02833	48.3512						3.02833	47.9043						3.02833	47.8723
3.03	48.4064						3.03	47.9106						3.03	47.8723
3.03167	48.4606						3.03167	47.917						3.03167	47.8723
3.03333	48.5132						3.03333	47.9234						3.03333	47.8723
3.035	48.565						3.035	47.9298						3.035	47.8723
3.03667	48.6174						3.03667	47.9363						3.03667	47.8723
3.03833	48.6698						3.03833	47.9435						3.03833	47.8723
3.04	48.7237						3.04	47.9507						3.04	47.8723
3.04167	48.7793						3.04167	47.9596						3.04167	47.8723
3.04333	48.8342						3.04333	47.97						3.04333	47.8723
3.045	48.886						3.045	47.9804						3.045	47.8723
3.04667	48.9347						3.04667	47.9892						3.04667	47.8723
3.04833	48.9818						3.04833	47.9997						3.04833	47.8723
3.05	49.0273						3.05	48.0117						3.05	47.8723
3.05167	49.0729						3.05167	48.0253						3.05167	47.8723
3.05333	49.1176						3.05333	48.0405						3.05333	47.8723
3.055	49.158						3.055	48.0532						3.055	47.8723
3.05667	49.1968						3.05667	48.0659						3.05667	47.8723
3.05833	49.2341						3.05833	48.0754						3.05833	47.8723
3.06	49.2665						3.06	48.0833						3.06	47.8723
3.06167	49.2983						3.06167	48.0928						3.06167	47.8723
3.06333	49.3303						3.06333	48.1023						3.06333	47.8723
3.065	49.3635						3.065	48.1118						3.065	47.8723
3.06667	49.3968						3.06667	48.1225						3.06667	47.8723
3.06833	49.4286						3.06833	48.1331						3.06833	47.8723
3.07	49.4591						3.07	48.1439						3.07	47.8723
3.07167	49.4897						3.07167	48.1547						3.07167	47.8723
3.07333	49.5175						3.07333	48.1671						3.07333	47.8723
3.075	49.5448						3.075	48.178						3.075	47.8723
3.07667	49.5728						3.07667	48.1857						3.07667	47.8723
3.07833	49.604						3.07833	48.1949						3.07833	47.8723
3.08	49.6381						3.08	48.2041						3.08	47.8723
3.08167	49.6722						3.08167	48.2118						3.08167	47.8723
3.08333	49.7067						3.08333	48.2179						3.08333	47.8723
3.085	49.7428						3.085	48.2223						3.085	47.8723
3.08667	49.7804						3.08667	48.2252						3.08667	47.8723
3.08833	49.8199						3.08833	48.2299						3.08833	47.8723
3.09	49.8609						3.09	48.2362						3.09	47.8723
3.09167	49.9036						3.09167	48.2457						3.09167	47.8723
3.09333	49.9494						3.09333	48.2552						3.09333	47.8723
3.095	49.9969						3.095	48.2615						3.095	47.8723
3.09667	50.0432						3.09667	48.2678						3.09667	47.8723
3.09833	50.088						3.09833	48.2741						3.09833	47.8723
3.1	50.134						3.1	48.2781						3.1	47.8723
3.10167	50.1824						3.10167	48.2821						3.10167	47.8723
3.10333	50.233						3.10333	48.2869						3.10333	47.8723
3.105	50.2835						3.105	48.2909						3.105	47.8723
3.10667	50.3347						3.10667	48.2929						3.10667	47.8723
3.10833	50.3826						3.10833	48.295						3.10833	47.8723
3.11	50.4281						3.11	48.3002						3.11	47.8723
3.11167	50.472						3.11167	48.3039						3.11167	47.8723
3.11333	50.5139						3.11333	48.3075						3.11333	47.8723
3.115	50.5542						3.115	48.3112						3.115	47.8723
3.11667	50.5919						3.11667	48.3133						3.11667	47.8723
3.11833	50.6249						3.11833	48.3138						3.11833	47.8723
3.12	50.6534						3.12	48.3142						3.12	47.8723
3.12167	50.6797						3.12167	48.3136						3.12167	47.8723
3.12333	50.7012						3.12333	48.3115						3.12333	47.8723
3.125	50.7179						3.125	48.3077						3.125	47.8723
3.12667	50.7298						3.12667	48.3039						3.12667	47.8712
3.12833	50.7373						3.12833	48.3034						3.12833	47.87
3.13	50.7414						3.13	48.3044						3.13	47.8689
3.13167	50.7422						3.13167	48.307						3.13167	47.8677
3.13333	50.7387						3.13333	48.3124						3.13333	47.8666
3.135	50.7306						3.135	48.3182						3.135	47.8654
3.13667	50.7184						3.13667	48.3222						3.13667	47.8643
3.13833	50.7047						3.13833	48.3246						3.13833	47.8631
3.14	50.6898						3.14	48.3276						3.14	47.862
3.14167	50.6752						3.14167	48.3306						3.14167	47.8608
3.14333	50.6606						3.14333	48.3319						3.14333	47.8596
3.145	50.6427						3.145	48.3316						3.145	47.8585
3.14667	50.6229						3.14667	48.3297						3.14667	47.8573
3.14833	50.6031						3.14833	48.3278						3.14833	47.8562
3.15	50.5838						3.15	48.3289						3.15	47.855
3.15167	50.566						3.15167	48.3332						3.15167	47.8539
3.15333	50.5505						3.15333	48.3379						3.15333	47.8527
3.155	50.5352						3.155	48.341						3.155	47.8516
3.15667	50.5216						3.15667	48.3441						3.15667	47.8504
3.15833	50.5095						3.15833	48.3471						3.15833	47.8492
3.16	50.4991						3.16	48.3485						3.16	47.8504
3.16167	50.4895						3.16167	48.3467						3.16167	47.8516
3.16333	50.4815						3.16333	48.3417						3.16333	47.8527
3.165	50.4751						3.165	48.3336						3.165	47.8539
3.16667	50.4704						3.16667	48.3222						3.16667	47.855
3.16833	50.4671						3.16833	48.3099						3.16833	47.8562
3.17	50.4638						3.17	48.2996						3.17	47.8573
3.17167	50.4606						3.17167	48.2925						3.17167	47.8585
3.17333	50.4573						3.17333	48.2851						3.17333	47.8596
3.175	50.4544						3.175	48.2775						3.175	47.8608
3.17667	50.4516						3.17667	48.2686						3.17667	47.862
3.17833	50.4503						3.17833	48.2613						3.17833	47.8631
3.18	50.45						3.18	48.2556						3.18	47.8643
3.18167	50.4497						3.18167	48.2483						3.18167	47.8654
3.18333	50.4495						3.18333	48.2382						3.18333	47.8666
3.185	50.4492						3.185	48.2265						3.185	47.8677
3.18667	50.4474						3.18667	48.2147						3.18667	47.8689
3.18833	50.4457						3.18833	48.2061						3.18833	47.87
3.19	50.4439						3.19	48.1974						3.19	47.8712
3.19167	50.4421						3.19167	48.1889						3.19167	47.8723
3.19333	50.4403						3.19333	48.1836						3.19333	47.8723
3.195	50.4405						3.195	48.1815						3.195	47.8723
3.19667	50.4423						3.19667	48.1823						3.19667	47.8723
3.19833	50.4457						3.19833	48.1848						3.19833	47.8723
3.2	50.4505						3.2	48.1904						3.2	47.8723
3.20167	50.4569						3.20167	48.198						3.20167	47.8723
3.20333	50.4658						3.20333	48.2046						3.20333	47.8723
3.205	50.4762						3.205	48.2095						3.205	47.8723
3.20667	50.4882						3.20667	48.2144						3.20667	47.8723
3.20833	50.5018						3.20833	48.2198						3.20833	47.8723
3.21	50.517						3.21	48.2281						3.21	47.8723
3.21167	50.5338						3.21167	48.2381						3.21167	47.8723
3.21333	50.5522						3.21333	48.2497						3.21333	47.8723
3.215	50.5722						3.215	48.2645						3.215	47.8723
3.21667	50.5938						3.21667	48.2817						3.21667	47.8723
3.21833	50.617						3.21833	48.2989						3.21833	47.8723
3.22	50.6425						3.22	48.3161						3.22	47.8723
3.22167	50.6699						3.22167	48.3317						3.22167	47.8723
3.22333	50.7004						3.22333	48.3474						3.22333	47.8723
3.225	50.7341						3.225	48.3629						3.225	47.8723
3.22667	50.7711						3.22667	48.3769						3.22667	47.8723
3.22833	50.808						3.22833	48.3892						3.22833	47.8723
3.23	50.8449						3.23	48.4005						3.23	47.8723
3.23167	50.8818						3.23167	48.4133						3.23167	47.8723
3.23333	50.9187						3.23333	48.4246						3.23333	47.8723
3.235	50.9556						3.235	48.4342						3.235	47.8723
3.23667	50.9925						3.23667	48.4438						3.23667	47.8723
3.23833	51.0294						3.23833	48.4535						3.23833	47.8723
3.24	51.0663						3.24	48.4631						3.24	47.8723
3.24167	51.1032						3.24167	48.4726						3.24167	47.8723
3.24333	51.1401						3.24333	48.4804						3.24333	47.8723
3.245	51.1771						3.245	48.4867						3.245	47.8723
3.24667	51.214						3.24667	48.4913						3.24667	47.8723
3.24833	51.2509						3.24833	48.4944						3.24833	47.8723
3.25	51.2878						3.25	48.4962						3.25	47.8723
3.25167	51.3248						3.25167	48.498						3.25167	47.8723
3.25333	51.3618						3.25333	48.4999						3.25333	47.8723
3.255	51.3984						3.255	48.5017						3.255	47.8723
3.25667	51.4318						3.25667	48.5035						3.25667	47.8723
3.25833	51.4633						3.25833	48.5054						3.25833	47.8723
3.26	51.4932						3.26	48.5072						3.26	47.8723
3.26167	51.5231						3.26167	48.509						3.26167	47.8723
3.26333	51.553						3.26333	48.5106						3.26333	47.8723
3.265	51.5825						3.265	48.5106						3.265	47.8723
3.26667	51.6119						3.26667	48.5106						3.26667	47.8723
3.26833	51.6413						3.26833	48.5106						3.26833	47.8723
3.27	51.6707						3.27	48.5106						3.27	47.8723
3.27167	51.7002						3.27167	48.5106						3.27167	47.8723
3.27333	51.7296						3.27333	48.5106						3.27333	47.8723
3.275	51.759						3.275	48.5106						3.275	47.8723
3.27667	51.7884						3.27667	48.5106						3.27667	47.8723
3.27833	51.8178						3.27833	48.5106						3.27833	47.8723
3.28	51.8473						3.28	48.5106						3.28	47.8723
3.28167	51.8767						3.28167	48.5106						3.28167	47.8723
3.28333	51.9061						3.28333	48.5106						3.28333	47.8723
3.285	51.9353						3.285	48.5106						3.285	47.8723
3.28667	51.9645						3.28667	48.5106						3.28667	47.8723
3.28833	51.994						3.28833	48.5106						3.28833	47.8723
3.29	52.025						3.29	48.5106						3.29	47.8723
3.29167	52.055						3.29167	48.5106						3.29167	47.8723
3.29333	52.0835						3.29333	48.5106						3.29333	47.8723
3.295	52.1103						3.295	48.5106						3.295	47.8723
3.29667	52.1356						3.29667	48.5106						3.29667	47.8723
3.29833	52.1602						3.29833	48.5106						3.29833	47.8723
3.3	52.1832						3.3	48.5106						3.3	47.8723
3.30167	52.2047						3.30167	48.5106						3.30167	47.8723
3.30333	52.2245						3.30333	48.5106						3.30333	47.8723
3.305	52.2427						3.305	48.5106						3.305	47.8739
3.30667	52.2606						3.30667	48.5106						3.30667	47.8771
3.30833	52.2769						3.30833	48.5106						3.30833	47.8819
3.31	52.2916						3.31	48.5106						3.31	47.8881
3.31167	52.3047						3.31167	48.5106						3.31167	47.895
3.31333	52.3162						3.31333	48.5106						3.31333	47.9019
3.315	52.3262						3.315	48.5106						3.315	47.9104
3.31667	52.3345						3.31667	48.5106						3.31667	47.9205
3.31833	52.3413						3.31833	48.5106						3.31833	47.9322
3.32	52.3465						3.32	48.5106						3.32	47.9454
3.32167	52.3502						3.32167	48.5105						3.32167	47.9592
3.32333	52.3522						3.32333	48.5087						3.32333	47.9729
3.325	52.3539						3.325	48.5055						3.325	47.9866
3.32667	52.3564						3.32667	48.5023						3.32667	48.0003
3.32833	52.3604						3.32833	48.499						3.32833	48.014
[truncated: 8,803 more rows]

## Sheet: Fig 2
Time (sec)	Hemocyte flow speed (mm/sec)
0.031	0.39414
0.078	0.77787
0.125	1.14772
0.156	1.50877
0.203	1.866
0.234	2.20934
0.281	2.54359
0.312	2.86672
0.359	3.18505
0.39	3.48812
0.437	3.77759
0.468	4.05395
0.515	4.31989
0.546	4.57168
0.593	4.81061
0.639	5.03558
0.671	5.2477
0.717	5.44626
0.749	5.63161
0.795	5.80433
0.842	5.96288
0.873	6.10704
0.905	6.2396
0.951	6.35778
0.983	6.46388
1.029	6.55383
1.076	6.6348
1.107	6.70232
1.154	6.75591
1.185	6.79732
1.232	6.82949
1.263	6.86059
1.31	6.89226
1.341	6.92176
1.388	6.9451
1.419	6.96702
1.466	6.98805
1.497	7.00478
1.544	7.01538
1.591	7.02622
1.622	7.03475
1.669	7.04155
1.7	7.04468
1.747	7.04627
1.778	7.04708
1.841	7.04686
1.872	7.04555
1.903	7.04217
1.934	7.03762
1.981	7.03278
2.028	7.02942
2.059	7.0241
2.106	7.02162
2.137	7.01849
2.184	7.01415
2.215	7.01373
2.262	7.01266
2.293	7.0149
2.34	7.01682
2.371	7.01883
2.418	7.02161
2.465	7.02232
2.496	7.02132
2.543	7.01891
2.574	7.01666
2.621	7.0176
2.652	7.01579
2.699	7.01632
2.73	7.01727
2.777	7.01903
2.808	7.02161
2.855	7.0263
2.886	7.02967
2.933	7.03375
2.979	7.03905
3.011	7.04477
3.057	7.0485
3.089	7.05244
3.135	7.05829
3.167	7.06284
3.213	7.06447
3.245	7.06841
3.307	7.06964
3.323	7.07206
3.369	7.07502
3.416	7.07564
3.447	7.07625
3.494	7.07476
3.525	7.07178
3.572	7.06732
3.603	7.06189
3.65	7.05765
3.681	7.0541
3.728	7.05154
3.759	7.05001
3.806	7.0432
3.853	7.03593
3.884	7.02681
3.931	7.01701
3.962	7.00469
4.009	6.99426
4.04	6.98116
4.087	6.97271
4.118	6.96451
4.165	6.95423
4.196	6.94198
4.243	6.93372
4.274	6.92586
4.321	6.91529
4.368	6.90367
4.399	6.89251
4.446	6.8798
4.477	6.86822
4.524	6.85638
4.555	6.84578
4.602	6.83278
4.649	6.82048
4.68	6.80671
4.711	6.79317
4.758	6.78097
4.805	6.76938
4.836	6.75747
4.883	6.74638
4.914	6.73199
4.961	6.71654
4.992	6.70582
5.039	6.69688
5.07	6.69004
5.117	6.68561
5.148	6.68318
5.195	6.68051
5.226	6.68053
5.273	6.67915
5.319	6.67601
5.351	6.67206
5.397	6.67117
5.429	6.66671
5.475	6.66202
5.522	6.65991
5.553	6.65921
5.585	6.65963
5.631	6.66006
5.663	6.66135
5.709	6.66233
5.756	6.66345
5.787	6.6672
5.834	6.67156
5.865	6.67961
5.912	6.69152
5.943	6.70455
5.99	6.71982
6.021	6.73628
6.068	6.74996
6.099	6.76871
6.146	6.78833
6.193	6.80518
6.224	6.82183
6.271	6.83638
6.302	6.84923
6.349	6.86201
6.38	6.87305
6.427	6.88194
6.474	6.88836
6.505	6.89792
6.536	6.90863
6.583	6.9182
6.63	6.92994
6.661	6.94176
6.708	6.95414
6.755	6.96601
6.786	6.97754
6.817	6.98958
6.864	7.00021
6.895	7.00725
6.942	7.01317
6.973	7.01853
7.02	7.02148
7.051	7.02263
7.098	7.02054
7.145	7.01574
7.176	7.0082
7.223	7.00029
7.254	6.99532
7.301	6.98712
7.332	6.97733
7.379	6.96778
7.41	6.95723
7.457	6.94789
7.488	6.93814
7.535	6.92757
7.566	6.91685
7.613	6.90634
7.659	6.89662
7.691	6.88467
7.753	6.8733
7.769	6.86151
7.815	6.85141
7.847	6.8426
7.893	6.83257
7.925	6.82384
7.971	6.81544
8.018	6.80655
8.049	6.79795
8.096	6.79801
8.127	6.79801
8.174	6.7986
8.205	6.80158
8.252	6.80209
8.283	6.80203
8.33	6.80247
8.361	6.80336
8.408	6.8022
8.455	6.80007
8.486	6.79999
8.533	6.80069
8.564	6.80181
8.611	6.80371
8.642	6.80545
8.689	6.80811
8.72	6.81157
8.767	6.81684
8.798	6.82361
8.845	6.83203
8.876	6.84198
8.923	6.85018
8.985	6.85824
9.001	6.86357
9.048	6.86776
9.079	6.87099
9.126	6.87211
9.157	6.87303
9.204	6.87395
9.235	6.87506
9.282	6.87138
9.329	6.86786
9.36	6.86351
9.391	6.85892
9.438	6.85719
9.485	6.85786
9.516	6.86111
9.563	6.86544
9.594	6.87188
9.641	6.87933
9.672	6.88546
9.719	6.89386
9.75	6.90451
9.797	6.91541
9.828	6.92559
9.875	6.93475
9.921	6.94306
9.953	6.94974
9.999	6.95506
10.031	6.95785
10.077	6.95961
10.109	6.96415
10.155	6.96925
10.187	6.97327
10.234	6.97818
10.265	6.98403
10.312	6.99192
10.358	6.99939
10.39	7.00748
10.436	7.0163
10.468	7.0262
10.514	7.03785
10.546	7.05039
10.592	7.0611
10.624	7.07248
10.67	7.08327
10.702	7.09177
10.748	7.09919
10.78	7.10461
10.826	7.10896
10.873	7.11336
10.904	7.113
10.951	7.10755
10.982	7.10098
11.029	7.09476
11.06	7.08961
11.107	7.08495
11.138	7.08043
11.185	7.07611
11.216	7.07321
11.263	7.0702
11.31	7.06603
11.341	7.06146
11.388	7.05985
11.419	7.05804
11.466	7.0572
11.497	7.05586
11.544	7.05567
11.575	7.0551
11.622	7.05294
11.653	7.04859
11.7	7.04125
11.747	7.03378
11.778	7.02689
11.825	7.01754
11.856	7.00667
11.903	6.99547
11.934	6.98498
11.981	6.9765
12.012	6.96612
12.059	6.95467
12.09	6.94783
12.137	6.94494
12.184	6.9438
12.215	6.94405
12.262	6.94388
12.293	6.94402
12.34	6.94447
12.371	6.94516
12.433	6.94583
12.449	6.94617
12.496	6.94659
12.527	6.94617
12.574	6.94379
12.605	6.93897
12.667	6.93152
12.698	6.92361
12.73	6.91323
12.776	6.90302
12.808	6.89524
12.854	6.88859
12.886	6.88014
12.932	6.8719
12.964	6.8641
13.01	6.85928
13.042	6.85473
13.088	6.8532
13.135	6.85124
13.166	6.84817
13.213	6.84852
13.244	6.8506
13.291	6.8525
13.322	6.85445
13.369	6.85375
13.4	6.85222
13.447	6.85055
13.478	6.84785
13.525	6.8465
13.556	6.84586
13.603	6.84547
13.65	6.84586
13.681	6.84623
13.728	6.84782
13.759	6.85069
13.806	6.85524
13.837	6.86251
13.9	6.86859
13.915	6.87721
13.962	6.88529
14.009	6.88953
14.04	6.89276
14.087	6.90406
14.118	6.91406
14.165	6.92419
14.196	6.93066
14.243	6.93769
14.274	6.94108
14.321	6.94455
14.352	6.9492
14.399	6.95177
14.43	6.95386
14.477	6.95218
14.524	6.94864
14.555	6.9473
14.602	6.94402
14.633	6.94165
14.68	6.93978
14.711	6.93727
14.758	6.93423
14.789	6.93103
14.836	6.92859
14.867	6.92687
14.914	6.92145
14.945	6.91527
14.992	6.90985
15.038	6.90191
15.07	6.8941
15.116	6.88409
15.148	6.87442
15.194	6.86814
15.241	6.86351
15.272	6.8544
15.304	6.84552
15.35	6.83463
15.382	6.82688
15.428	6.81874
15.475	6.81206
15.506	6.80477
15.553	6.79706
15.584	6.79043
15.631	6.78365
15.662	6.78027
15.709	6.77832
15.74	6.7747
15.787	6.77244
15.818	6.76831
15.865	6.76469
15.896	6.75906
15.943	6.75287
15.99	6.74607
16.021	6.73723
16.068	6.72535
16.099	6.72125
16.146	6.71612
16.177	6.7092
16.224	6.70441
16.255	6.70122
16.302	6.69903
16.349	6.69704
16.38	6.69486
16.427	6.69344
16.458	6.69214
16.505	6.69286
16.536	6.69724
16.583	6.69869
16.614	6.70083
16.661	6.70234
16.692	6.70443
16.739	6.706
16.77	6.70575
16.817	6.70404
16.864	6.70145
16.895	6.69428
16.942	6.68921
16.973	6.68424
17.02	6.68138
17.051	6.67778
17.098	6.67664
17.129	6.67608
17.176	6.67583
17.207	6.6773
17.254	6.68218
17.3	6.68313
17.347	6.68516
17.378	6.68907
17.41	6.69361
17.456	6.69906
17.488	6.70608
17.534	6.71402
17.566	6.7213
17.612	6.72753
17.644	6.73291
17.69	6.73659
17.722	6.73797
17.768	6.74345
17.815	6.74854
17.846	6.75432
17.893	6.7607
17.924	6.76675
17.971	6.77602
18.002	6.79056
18.049	6.804
18.08	6.82478
18.127	6.84364
18.158	6.86335
18.205	6.88105
18.252	6.90068
18.283	6.91836
18.33	6.93574
18.361	6.95255
18.408	6.96839
18.439	6.98314
18.486	6.99725
18.517	7.01261
18.564	7.02837
18.595	7.04233
18.642	7.05534
18.689	7.06624
18.72	7.07575
18.767	7.08332
18.798	7.09052
18.845	7.09883
18.876	7.10706
18.923	7.11612
18.954	7.12264
19.001	7.13029
19.032	7.13934
19.079	7.14872
19.11	7.15831
19.157	7.16547
19.204	7.16706
19.235	7.17
19.282	7.16957
19.313	7.1705
19.36	7.17078
19.391	7.17219
19.438	7.17039
19.469	7.1703
19.516	7.16996
19.547	7.17195
19.594	7.17574
19.64	7.17774
19.672	7.17958
19.718	7.17972
19.75	7.1788
19.796	7.17736
19.828	7.1728
19.874	7.1694
19.906	7.16531
19.952	7.16444
19.984	7.16377
20.03	7.16246
20.062	7.16208
20.108	7.16196
20.155	7.16254
20.186	7.16218
20.233	7.16017
20.264	7.15694
20.311	7.15374
20.342	7.15042
20.389	7.14886
20.42	7.14595
20.467	7.14361
20.514	7.14102
20.545	7.13879
20.592	7.135
20.623	7.1324
20.67	7.12836
20.701	7.12393
20.748	7.11632
20.779	7.10574
20.826	7.09883
20.857	7.09281
20.904	7.08519
20.935	7.07597
20.982	7.06696
21.029	7.06281
21.06	7.05832
21.107	7.05595
21.138	7.05159
21.185	7.04499
21.216	7.03785
21.263	7.03023
21.294	7.02126
21.341	7.01127
21.388	6.99987
21.419	6.98855
21.466	6.97687
21.497	6.96605
21.544	6.95581
21.575	6.94586
21.622	6.93654
21.653	6.92606
21.7	6.916
21.731	6.90618
21.778	6.89984
21.809	6.89439
21.856	6.88941
21.887	6.88716
21.934	6.88545
21.98	6.88532
22.012	6.88133
22.058	6.87701
22.09	6.87795
22.136	6.88156
22.183	6.88615
22.214	6.88791
22.246	6.88867
22.292	6.88975
22.339	6.89012
22.37	6.89438
22.417	6.89762
22.448	6.90136
22.495	6.90656
22.526	6.91136
22.573	6.91764
22.604	6.9243
22.651	6.93206
22.682	6.93721
22.729	6.94343
22.776	6.9489
22.807	6.95339
22.854	6.95838
22.885	6.96021
22.932	6.95704
22.963	6.95068
23.01	6.94475
23.041	6.93995
23.088	6.93174
23.119	6.92667
23.166	6.92159
23.197	6.91951
23.244	6.91599
23.275	6.90933
23.322	6.90252
23.384	6.89715
23.4	6.89329
23.447	6.88998
23.478	6.88418
23.525	6.88008
23.556	6.87229
23.603	6.86727
23.634	6.86175
23.681	6.85612
23.712	6.85219
23.759	6.84768
23.806	6.84215
23.837	6.83607
23.884	6.83363
23.915	6.82932
23.962	6.8259
23.993	6.82546
24.04	6.82462
24.071	6.82701
24.118	6.83703
24.149	6.84845
24.196	6.85877
24.242	6.86831
24.274	6.87947
24.32	6.88764
24.352	6.8977
24.398	6.90648
24.43	6.91777
24.476	6.92913
24.508	6.93908
24.554	6.94638
24.586	6.95272
24.632	6.96147
24.679	6.97204
24.71	6.98291
24.757	6.99689
24.788	7.0101
24.835	7.02279
24.866	7.03328
24.913	7.04298
24.944	7.04995
24.991	7.05824
25.022	7.06593
25.069	7.07215
25.1	7.08077
25.147	7.09019
25.194	7.09727
25.225	7.10594
25.272	7.11406
25.303	7.11894
25.35	7.12301
25.381	7.12819
25.428	7.13321
25.459	7.13809
25.506	7.14306
25.537	7.14473
25.584	7.1466
25.631	7.14638
25.662	7.14521
25.709	7.14339
25.74	7.14322
25.787	7.14241
25.818	7.13876
25.865	7.13327
25.896	7.12669
25.943	7.11866
25.974	7.10864
26.021	7.09835
26.068	7.09035
26.099	7.08163
26.146	7.08
26.177	7.07713
26.224	7.0746
26.255	7.07137
26.302	7.06473
26.333	7.05656
26.38	7.04978
26.411	7.04226
26.458	7.03305
26.489	7.02419
26.536	7.01705
26.582	7.00802
26.614	7.00043
26.66	6.99259
26.692	6.98613
26.738	6.98224
26.77	6.97706
26.816	6.97502
26.848	6.97213
26.894	6.97012
26.926	6.96298
26.972	6.95582
27.019	6.9502
27.066	6.94539
27.097	6.94042
27.128	6.93567
27.175	6.93379
27.206	6.93247
27.253	6.92933
27.284	6.92586
27.331	6.91767
27.362	6.90974
27.409	6.90263
27.44	6.89651
27.487	6.89332
27.534	6.88939
27.565	6.88304
27.612	6.87526
27.643	6.87127
27.69	6.86641
27.721	6.85995
27.768	6.85479
27.799	6.84651
27.846	6.83929
27.877	6.83122
27.924	6.82094
27.971	6.81154
28.002	6.79721
28.064	6.78716
28.08	6.77587
28.127	6.77334
28.158	6.7715
28.205	6.76824
28.236	6.76447
28.283	6.76004
28.314	6.75572
28.361	6.75142
28.392	6.74961
28.439	6.7498
28.486	6.75203
28.517	6.75535
28.564	6.76076
28.595	6.76581
28.642	6.7703
28.673	6.77347
28.72	6.77794
28.751	6.78382
28.798	6.79124
28.829	6.79367
28.876	6.79573
28.922	6.79805
28.954	6.7945
29	6.79172
29.032	6.78795
29.078	6.78418
29.11	6.78204
29.156	6.78231
29.188	6.78708
29.234	6.789
29.297	6.79498
29.312	6.79629
29.359	6.8
29.39	6.80331
29.437	6.80945
29.468	6.81737
29.515	6.82585
29.546	6.83119
29.593	6.83139
29.624	6.82883
29.671	6.8252
29.702	6.82152
29.749	6.81454
29.78	6.80688
29.827	6.7993
29.874	6.79199
29.905	6.78424
29.952	6.7773
29.983	6.76991
30.03	6.76804
30.061	6.76916
30.108	6.77072
30.139	6.78212
30.186	6.79626
30.217	6.81153
30.264	6.82788
30.311	6.8438
30.342	6.85677
30.389	6.86817
30.42	6.87813
30.467	6.88457
30.514	6.8902
30.545	6.89145
30.576	6.89488
30.623	6.89477
30.67	6.89341
30.701	6.8892
30.748	6.88705
30.779	6.88738
30.826	6.891
30.872	6.89416
30.904	6.89639
30.935	6.89673
30.982	6.8963
31.013	6.8941
31.06	6.88997
31.091	6.88685
31.138	6.88167
31.184	6.87476
31.216	6.861
31.262	6.84308
31.294	6.82356
31.34	6.79791
31.372	6.77001
31.418	6.7401
31.45	6.708
31.496	6.67356
31.528	6.63746
31.574	6.59858
31.606	6.56161
31.652	6.52411
31.699	6.48713
31.73	6.45074
31.777	6.41215
31.808	6.37336
31.855	6.33229
31.886	6.29048
31.933	6.24592
31.964	6.20006
32.011	6.15237
32.042	6.10246
32.089	6.0511
32.136	6.00514
32.167	5.9603
32.214	5.91458
32.245	5.86996
32.292	5.82077
32.323	5.77393
32.37	5.72842
32.401	5.68623
32.448	5.64409
32.479	5.60021
32.526	5.55755
32.557	5.5129
32.604	5.46614
32.651	5.41804
32.682	5.37242
32.729	5.32635
32.76	5.28017
32.807	5.23126
32.838	5.1832
32.885	5.13262
32.916	5.08253
32.963	5.02673
32.994	4.96919
33.041	4.91331
33.088	4.85926
33.119	4.80594
33.166	4.75107
33.197	4.69463
33.244	4.64017
33.275	4.58574
33.322	4.52658
33.353	4.4637
33.4	4.40227
33.431	4.33904
33.478	4.27785
33.524	4.21047
33.556	4.14224
33.602	4.072
33.634	4.00529
33.68	3.94237
33.712	3.87803
33.758	3.81479
33.79	3.75263
33.836	3.69104
33.868	3.62744
33.914	3.56611
33.961	3.50591
33.992	3.44661
34.039	3.38534
34.07	3.32592
34.117	3.26736
34.148	3.21809
34.195	3.17231
34.226	3.12781
34.273	3.08361
34.304	3.04069
34.351	3.00174
34.382	2.96078
34.429	2.92088
34.476	2.88261
34.507	2.84985
34.554	2.82218
34.585	2.79642
34.632	2.77339
34.663	2.75089
34.71	2.73334
34.741	2.71427
34.788	2.6986
34.835	2.67688
34.866	2.6514
34.913	2.62892
34.944	2.60474
34.991	2.58124
35.022	2.56029
35.069	2.53897
35.1	2.5192
35.147	2.5009
35.178	2.48426
35.225	2.47032
35.256	2.4566
35.303	2.44087
35.35	2.42305
35.381	2.4047
35.428	2.386
35.459	2.36873
35.506	2.35078
35.537	2.3305
35.584	2.31502
35.615	2.29639
35.662	2.27782
35.693	2.25298
35.74	2.22571
35.771	2.19534
35.818	2.1642
35.864	2.13358
35.896	2.1021
35.942	2.07209
35.974	2.03969
36.02	2.0105
36.052	1.9832
36.098	1.95178
36.13	1.9242
36.176	1.89894
36.208	1.87225
36.254	1.8461
36.301	1.81572
36.332	1.78475
36.379	1.75178
36.41	1.71668
36.457	1.6833
36.488	1.64989
36.535	1.61702
36.566	1.5849
36.613	1.55094
36.644	1.51522
36.691	1.48073
36.722	1.44759
36.769	1.41335
36.816	1.38248
36.847	1.35109
36.894	1.32339
36.925	1.29669
36.972	1.27184
37.003	1.2476
37.05	1.22533
37.081	1.20416
37.128	1.18437
37.159	1.1673
37.206	1.15197
37.253	1.13839
37.284	1.12949
37.331	1.11951
37.362	1.10801
37.424	1.09814
37.456	1.08973
37.487	1.08543
37.518	1.08173
37.565	1.07957
37.596	1.07907
37.643	1.07768
37.69	1.0788
37.721	1.07611
37.768	1.07211
37.799	1.07085
37.846	1.06992
37.877	1.06809
37.924	1.06585
37.955	1.06221
38.002	1.05652
38.033	1.0533
38.08	1.04996
38.111	1.04544
38.158	1.04162
38.204	1.03745
38.236	1.03377
38.282	1.02974
38.314	1.02528
38.36	1.01864
38.392	1.01084
38.438	1.00181
38.47	0.99006
38.516	0.97897
38.548	0.96679
38.594	0.95488
38.641	0.9428
38.672	0.92908
38.719	0.91472
38.75	0.90139
38.797	0.88785
38.828	0.87482
38.891	0.86132
38.906	0.84969
38.953	0.84244
39	0.83328
39.031	0.82502
39.078	0.81691
39.109	0.80976
39.156	0.80419
39.187	0.80031
39.234	0.79201
39.265	0.78292
39.312	0.77503
39.343	0.76651
39.39	0.75804
39.421	0.74508
39.468	0.73245
39.515	0.72006
39.546	0.70855
39.593	0.69723
39.624	0.68816
39.671	0.68035
39.702	0.67148
39.749	0.66593
39.78	0.65808
39.827	0.65023
39.858	0.64658
39.905	0.64396
39.936	0.64017
39.983	0.63682
40.03	0.63244
40.061	0.62999
40.123	0.62929
40.139	0.62176
40.186	0.61608
40.232	0.61028
40.264	0.60529
40.295	0.59923
40.342	0.59324
40.373	0.5871
40.42	0.58379
40.466	0.58179
40.498	0.58055
40.544	0.57978
40.576	0.5798
40.622	0.58179
40.654	0.58706
40.7	0.59269
40.732	0.5984
40.778	0.60467
40.81	0.60688
40.856	0.61112
40.888	0.6168
40.934	0.61942
40.981	0.62261
41.012	0.62578
41.059	0.62165
41.09	0.61619
41.137	0.61203
41.168	0.60807
41.215	0.60507
41.246	0.59796
41.293	0.58934
41.324	0.58418
41.371	0.57819
41.418	0.57207
41.449	0.56577
41.496	0.56018
41.527	0.55495
41.574	0.5498
41.605	0.54484
41.652	0.53967
41.683	0.53365
41.73	0.52796
41.761	0.52175
41.808	0.51628
41.855	0.50435
41.886	0.49172
41.933	0.4799
41.964	0.46793
42.011	0.45865
42.042	0.44539
42.089	0.4317
42.12	0.42011
42.167	0.40979
42.198	0.39976
42.245	0.39373
42.276	0.38997
42.323	0.38537
42.37	0.38085
42.401	0.37622
42.448	0.3737
42.479	0.37538
42.526	0.37719
42.557	0.37887
42.604	0.38138
42.635	0.38413
42.682	0.38718
42.713	0.39058
42.76	0.39443
42.807	0.39828
42.838	0.40164
42.885	0.40542
42.916	0.40857
42.963	0.41278
42.994	0.41771
43.041	0.42593
43.072	0.43438
43.119	0.44171
43.165	0.44919
43.197	0.45633
43.243	0.46533
43.275	0.47343
43.321	0.48011
43.353	0.48603
43.399	0.49196
43.431	0.49802
43.477	0.50179
43.509	0.50488
43.571	0.50747
43.602	0.50979
43.633	0.51221
43.68	0.50764
43.711	0.50254
43.758	0.49801
43.789	0.49285
43.836	0.48744
43.867	0.48178
43.914	0.47481
43.945	0.46709
43.992	0.45895
44.023	0.45122
44.07	0.4433
44.117	0.43597
44.148	0.42727
44.195	0.4174
44.226	0.407
44.273	0.39771
44.304	0.3891
44.351	0.38042
44.382	0.37176
44.429	0.36316
44.46	0.35522
44.507	0.3482
44.538	0.34156
44.585	0.335
44.632	0.32842
44.663	0.32274
44.71	0.31793
44.741	0.31499
44.803	0.31266
44.819	0.31053
44.866	0.31175
44.897	0.31593
44.944	0.32036
44.975	0.32503
45.022	0.33012
45.053	0.33476
45.1	0.33975
45.147	0.34443
45.178	0.34906
45.225	0.35322
45.256	0.35857
45.303	0.3638
45.334	0.3691
45.381	0.37465
45.412	0.38095
45.459	0.38555
45.505	0.38952
45.537	0.39357
45.583	0.398
45.615	0.4022
45.661	0.40642
45.693	0.41034
45.739	0.41423
45.771	0.41829
45.817	0.42172
45.849	0.42513
45.895	0.42828
45.927	0.42828
45.973	0.42741
46.02	0.42647
46.051	0.42582
46.098	0.42049
46.129	0.41426
46.176	0.40781
46.207	0.40181
46.254	0.39654
46.285	0.39142
46.332	0.38675
46.363	0.3841
46.41	0.38233
46.441	0.37836
46.488	0.37338
46.535	0.36863
46.566	0.36412
46.613	0.3596
46.644	0.3558
46.691	0.35252
46.722	0.34922
46.769	0.34555
46.8	0.34234
46.847	0.33876
46.878	0.33517
46.925	0.33151
46.972	0.32737
47.003	0.32546
47.05	0.3238
47.081	0.32221
47.128	0.32187
47.159	0.32217
47.206	0.32271
47.237	0.3231
47.284	0.32541
47.315	0.32793
47.377	0.32956
47.409	0.32912
47.44	0.32812
47.487	0.32733
47.518	0.32703
47.565	0.32383
47.596	0.31931
47.643	0.31607
47.674	0.3151
47.721	0.31423
47.752	0.31312
47.799	0.31128
47.845	0.30937
47.877	0.30757
47.923	0.30561
47.955	0.30296
48.001	0.29999
48.033	0.29717
48.079	0.29432
48.111	0.29133
48.157	0.28849
48.189	0.28211
48.235	0.27524
48.267	0.26852
48.313	0.26211
48.36	0.25561
48.391	0.24815
48.438	0.24078
48.469	0.23445
48.516	0.22926
48.547	0.22495
48.61	0.22196
48.625	0.21901
48.672	0.21778
48.703	0.2161
48.75	0.2148
48.797	0.21441
48.828	0.2139
48.875	0.21053
48.906	0.20724
48.953	0.2044
48.984	0.20196
49.031	0.20169
49.062	0.2008
49.109	0.19996
49.14	0.19979
49.187	0.20001
49.218	0.20038
49.265	0.20091
49.312	0.20155
49.343	0.20227
49.39	0.20504
49.421	0.20838
49.483	0.21179
49.499	0.21521
49.546	0.21851
49.593	0.22244
49.624	0.22645
49.655	0.22854
49.702	0.23153
49.749	0.23495
49.78	0.23819
49.827	0.24159
49.858	0.24132
49.905	0.24086
49.936	0.24106
49.983	0.24101
50.014	0.24062
50.061	0.24154
50.092	0.24246
50.139	0.24273
50.185	0.24315
50.217	0.23973
50.263	0.23705
50.295	0.2346
50.341	0.23241
50.373	0.23231
50.419	0.23272
50.451	0.2332
50.497	0.2356
50.529	0.23816
50.575	0.24019
50.622	0.24175
50.653	0.24315
50.7	0.24455
50.731	0.24595
50.778	0.24736
50.809	0.24861
50.856	0.25116
50.887	0.24935
50.934	0.24678
50.965	0.24446
51.012	0.24221
51.059	0.24184
51.09	0.24154
51.137	0.24132
51.168	0.24151
51.215	0.24209
51.246	0.24274
51.293	0.2434
51.324	0.2446
51.371	0.2458
51.402	0.24937
51.449	0.25358
51.48	0.25776
51.527	0.26403
51.574	0.26593
51.605	0.26714
51.652	0.26867
51.683	0.26674
51.73	0.26479
51.761	0.26292
51.808	0.26136
51.839	0.25988
51.886	0.2584
51.917	0.25699
51.964	0.25559
52.011	0.25427
52.042	0.25253
52.089	0.25314
52.12	0.25402
52.167	0.25464
52.198	0.25511
52.245	0.25557
52.291	0.25635
52.323	0.25713
52.354	0.25885
52.401	0.26081
52.447	0.26304
52.479	0.26535
52.525	0.26735
52.557	0.27004
52.603	0.27135
52.635	0.27031
52.681	0.26886
52.713	0.26248
52.759	0.26017
52.791	0.25774
52.837	0.25445
52.869	0.25239
52.915	0.2501
52.962	0.24795
52.993	0.24588
53.04	0.24471
53.071	0.24354
53.118	0.24237
53.149	0.24151
53.196	0.24065
53.227	0.24015
53.274	0.23994
53.305	0.2398
53.352	0.23978
53.383	0.23984
53.43	0.23991
53.477	0.24009
53.524	0.24028
53.555	0.23775
53.586	0.23875
53.633	0.2393
53.68	0.23995
53.711	0.24084
53.742	0.24045
53.789	0.24093
53.82	0.24277
53.867	0.24502
53.914	0.24985
53.945	0.25029
53.992	0.25104
54.023	0.25253
54.07	0.25439
54.101	0.25614
54.163	0.2578
54.179	0.25908
54.226	0.25863
54.257	0.25841
54.304	0.25863
54.351	0.26095
54.382	0.26382
54.429	0.26638
54.46	0.26912
54.522	0.27221
54.538	0.2775
54.585	0.28336
54.616	0.28949
54.663	0.29515
54.694	0.30081
54.741	0.30898
54.772	0.3094
54.819	0.31
54.865	0.31016
54.897	0.3106
54.943	0.31117
54.975	0.31376
55.021	0.3168
55.053	0.31959
55.099	0.32238
55.131	0.32745
55.177	0.33267
55.209	0.33755
55.255	0.34251
55.302	0.34767
55.333	0.35299
55.38	0.35893
55.411	0.36562
55.458	0.3749
55.489	0.38434
55.536	0.38873
55.567	0.39236
55.614	0.39671
55.661	0.40104
55.692	0.40527
55.739	0.40528
55.77	0.40415
55.817	0.40248
55.848	0.40115
55.895	0.3999
55.926	0.39685
55.973	0.3976
56.004	0.3986
56.051	0.40008
56.082	0.40106
56.129	0.40232
56.176	0.39933
56.207	0.39543
56.254	0.39173
56.285	0.38804
56.332	0.38427
56.363	0.38018
56.41	0.37851
56.441	0.37714
56.488	0.37577
56.535	0.37424
56.566	0.37193
56.597	0.3717
56.644	0.36567
56.691	0.35798
56.737	0.35357
56.769	0.34901
56.8	0.34548
56.847	0.34109
56.878	0.3359
56.925	0.33261
56.956	0.33037
57.003	0.32839
57.034	0.32783
57.081	0.32711
57.127	0.32697
57.159	0.32666
57.205	0.32577
57.237	0.32457
57.283	0.32321
57.315	0.32235
57.361	0.32358
57.393	0.32527
57.439	0.3268
57.471	0.32832
57.517	0.33013
57.549	0.3321
57.595	0.32914
57.642	0.32535
57.673	0.32156
57.72	0.32031
57.751	0.31976
57.798	0.31523
57.829	0.31518
57.876	0.31641
57.907	0.31632
57.954	0.31847
57.985	0.31704
58.032	0.31619
58.079	0.31644
58.11	0.31672
58.157	0.31831
58.204	0.31991
58.235	0.31794
58.266	0.31605
58.313	0.31439
58.344	0.31306
58.391	0.31206
58.422	0.31103
58.469	0.31038
58.516	0.30896
58.547	0.30762
58.594	0.30731
58.625	0.30735
58.672	0.3074
58.703	0.3072
58.75	0.307
58.781	0.31121
58.828	0.31587
58.859	0.32053
58.906	0.32075
58.937	0.32034
58.984	0.32382
59.031	0.32419
59.062	0.3241
59.109	0.32471
59.14	0.32151
59.202	0.32036
59.218	0.3192
59.265	0.31702
59.296	0.31492
59.343	0.30879
59.374	0.30266
59.421	0.29851
59.467	0.29437
59.499	0.29022
59.545	0.28592
59.577	0.28161
59.623	0.27743
59.655	0.27326
59.701	0.26934
59.733	0.26543
59.779	0.25954
59.826	0.25308
59.857	0.24663
59.904	0.2403
59.935	0.23397
59.982	0.22396
60.013	0.21395
60.06	0.20394
60.091	0.19542
60.138	0.1873
60.169	0.17548
60.216	0.16695
60.247	0.15866
60.294	0.15036
60.341	0.14397
60.372	0.13739
60.419	0.13214
60.45	0.12765
60.497	0.12316
60.528	0.12135
60.575	0.11962
60.606	0.12044
60.653	0.12147
60.684	0.12269
60.731	0.12398
60.778	0.12551
60.809	0.12704
60.856	0.13123
60.887	0.13551
60.934	0.13978
60.965	0.14659
61.012	0.15446
61.043	0.16234
61.09	0.17303
61.121	0.18373
61.168	0.19627
61.199	0.20888
61.246	0.22149
61.293	0.2349
61.324	0.24815
61.371	0.26432
61.417	0.27709
61.449	0.28994
61.48	0.30279
61.527	0.31563
61.558	0.32864
61.605	0.33899
61.636	0.34884
61.683	0.3587
61.714	0.36776
61.776	0.37666
61.807	0.38364
61.839	0.39038
61.885	0.39674
61.917	0.40622
61.963	0.41547
62.01	0.42471
62.041	0.43046
62.073	0.4363
62.119	0.44213
62.151	0.4447
62.197	0.44571
62.244	0.44875
62.275	0.44623
62.322	0.4437
62.353	0.44118
62.4	0.43857
62.431	0.43597
62.478	0.43282
62.509	0.42975
62.556	0.42446
62.587	0.42088
62.634	0.41713
62.681	0.41339
62.712	0.40965
62.759	0.40591
62.79	0.40513
62.837	0.40475
62.884	0.40446
62.915	0.40444
62.946	0.4045
63.009	0.40073
63.04	0.39872
63.071	0.3969
63.102	0.38891
63.149	0.3807
63.196	0.37248
63.227	0.36286
63.274	0.35316
63.305	0.34362
63.352	0.33575
63.383	0.32884
63.43	0.31796
63.461	0.30986
63.508	0.30177
63.539	0.29368
63.586	0.28551
63.633	0.27734
63.664	0.2694
63.711	0.26153
63.742	0.25469
63.789	0.24784
63.82	0.24107
63.867	0.23431
63.898	0.22754
63.945	0.22077
63.976	0.21081
64.023	0.20054
64.069	0.19018
64.101	0.17991
64.147	0.16963
64.179	0.16256
64.225	0.15189
64.257	0.14123
64.303	0.13365
64.335	0.12631
64.381	0.11896
64.413	0.11377
64.459	0.10965
64.506	0.10523
64.537	0.1008
64.584	0.09607
64.615	0.09322
64.662	0.0902
64.693	0.08998
64.74	0.08976
64.771	0.0897
64.818	0.08979
64.849	0.08981
64.896	0.0897
64.943	0.09176
64.974	0.09405
65.021	0.09634
65.052	0.10211
65.099	0.10803
65.13	0.11411
65.177	0.12168
65.208	0.12939
65.255	0.13722
65.286	0.14528
65.333	0.15334
65.364	0.1614
65.411	0.17133
65.458	0.18127
65.489	0.19135
65.536	0.20144
65.567	0.21153
65.614	0.22162
65.645	0.22947
65.692	0.23888
65.723	0.25197
65.77	0.26998
65.801	0.29226
65.848	0.32058
65.879	0.34979
65.926	0.38491
65.973	0.42692
66.004	0.47524
66.051	0.52899
66.082	0.58901
66.129	0.65161
66.16	0.72095
66.207	0.79618
66.238	0.87013
66.285	0.94818
66.316	1.03237
66.363	1.12208
66.409	1.21676
66.456	1.31779
66.487	1.42615
66.519	1.5414
66.565	1.66291
66.597	1.79196
66.643	1.92798
66.675	2.07039
66.721	2.22095
66.753	2.37955
66.799	2.54519
66.846	2.72049
66.877	2.9009
66.924	3.0819
66.955	3.25983
67.002	3.43687
67.033	3.61068
67.08	3.78177
67.111	3.9485
67.158	4.10848
67.189	4.25922
67.236	4.40734
67.267	4.55081
67.314	4.69003
67.361	4.82321
67.392	4.95169
67.439	5.07952
67.47	5.20695
67.517	5.32937
67.548	5.44897
67.595	5.56649
67.626	5.67854
67.673	5.7826
67.704	5.88108
67.751	5.97431
67.798	6.06058
67.829	6.13988
67.876	6.21363
67.923	6.27917
67.954	6.33586
67.985	6.38666
68.032	6.42601
68.063	6.45868
68.11	6.48754
68.141	6.51626
68.188	6.54243
68.235	6.56513
68.266	6.58735
68.313	6.60839
68.344	6.62985
68.391	6.65808
68.422	6.68472
68.469	6.70951
68.5	6.73388
68.547	6.757
68.578	6.77922
68.625	6.8013
68.671	6.81949
68.703	6.83661
68.749	6.8508
68.781	6.86134
68.827	6.87144
68.859	6.88153
68.905	6.88919
68.937	6.89617
68.983	6.90214
69.015	6.90815
69.061	6.91211
69.093	6.91515
69.139	6.9201
69.186	6.91992
69.217	6.92567
69.264	6.93231
69.295	6.93718
69.342	6.93852
69.373	6.93895
69.42	6.93973
69.451	6.93952
69.498	6.94
69.529	6.93969
69.576	6.93552
69.623	6.92767
69.654	6.91922
69.701	6.9114
69.732	6.90472
69.779	6.89745
69.81	6.8869
69.857	6.8762
69.888	6.86402
69.935	6.85136
69.966	6.84026
70.013	6.82676
70.06	6.81577
70.091	6.80584
70.138	6.79556
70.169	6.7861
70.216	6.77634
70.247	6.76689
70.294	6.75951
70.325	6.75097
70.372	6.75025
70.403	6.74637
70.45	6.74044
70.481	6.73705
70.528	6.73764
70.575	6.73739
70.606	6.73859
70.653	6.74046
70.684	6.74099
70.731	6.74174
70.762	6.7423
70.809	6.74615
70.84	6.75243
70.887	6.75906
70.933	6.76424
70.965	6.77072
71.011	6.77847
71.043	6.7866
71.089	6.79664
71.121	6.80746
71.167	6.81792
71.199	6.82952
71.245	6.83904
71.277	6.84937
71.323	6.8597
71.37	6.86951
71.401	6.88099
71.433	6.89421
71.479	6.90657
71.526	6.91811
71.557	6.92566
71.604	6.93309
71.635	6.94207
71.682	6.94878
71.713	6.95196
71.76	6.95632
71.791	6.96011
71.838	6.96331
71.869	6.96568
71.916	6.96742
71.963	6.96903
71.994	6.9702
72.041	6.97015
72.072	6.96825
72.119	6.96638
72.15	6.96311
72.197	6.96138
72.228	6.95996
72.275	6.95907
72.306	6.9591
72.353	6.95754
72.4	6.95748
72.431	6.95752
72.478	6.95654
72.509	6.95511
72.556	6.95406
72.603	6.95104
72.634	6.94748
72.665	6.94131
72.712	6.93705
72.743	6.93253
72.79	6.92729
72.837	6.92179
72.868	6.91708
72.915	6.91524
72.946	6.91426
72.993	6.91307
73.024	6.91385
73.071	6.9158
73.102	6.91873
73.149	6.92176
73.18	6.92246
73.227	6.92151
73.258	6.92101
73.305	6.92223
73.352	6.92439
73.383	6.92486
73.43	6.92528
73.461	6.92413
73.508	6.9221
73.539	6.92121
73.601	6.9207
73.617	6.91911
73.664	6.9183
73.695	6.91805
73.742	6.91636
73.788	6.91546
73.82	6.91357
73.866	6.91513
73.898	6.91416
73.944	6.91406
73.976	6.91449
74.022	6.91551
74.054	6.91657
74.1	6.91551
74.132	6.91178
74.178	6.90693
74.225	6.90091
74.256	6.89552
74.303	6.89006
74.334	6.8856
74.381	6.88555
74.412	6.88739
74.459	6.89031
74.49	6.89202
74.537	6.89282
74.568	6.89563
74.615	6.89633
74.646	6.89728
74.693	6.89781
74.74	6.89962
74.771	6.90094
74.834	6.90316
74.849	6.90434
74.896	6.90628
74.927	6.90971
74.974	6.91346
75.005	6.91847
75.052	6.92357
75.083	6.93116
75.13	6.9397
75.177	6.94992
75.208	6.95752
75.255	6.96671
75.286	6.9768
75.333	6.98818
75.364	7.00045
75.411	7.01105
75.442	7.02048
75.489	7.02753
75.52	7.03274
75.567	7.03466
75.598	7.03586
75.645	7.03596
75.692	7.03489
75.723	7.03534
75.77	7.03494
75.801	7.03628
75.848	7.03849
75.879	7.03977
75.926	7.03896
75.957	7.0376
76.004	7.03595
76.035	7.0335
76.082	7.02971
76.128	7.02557
76.16	7.02053
76.206	7.01353
76.238	7.00413
76.284	6.99485
76.316	6.98094
76.362	6.96549
76.394	6.95484
76.44	6.94246
76.472	6.92965
76.518	6.91834
76.565	6.90757
76.596	6.8984
76.643	6.89011
76.674	6.88493
76.721	6.88039
76.752	6.87712
76.799	6.87391
76.83	6.87094
76.877	6.86998
76.908	6.86514
76.955	6.85899
77.002	6.85367
77.033	6.84662
77.08	6.84318
77.111	6.84123
77.158	6.8387
77.189	6.83407
77.236	6.83234
77.267	6.83077
77.314	6.83041
77.345	6.83094
77.392	6.83387
77.439	6.83794
77.47	6.83898
77.517	6.84531
77.548	6.85074
77.595	6.85292
77.626	6.85431
77.673	6.85562
77.704	6.85479
77.751	6.85222
77.782	6.84865
77.829	6.84516
77.86	6.84078
77.907	6.8377
77.954	6.83423
77.985	6.83025
78.032	6.82631
78.063	6.82189
78.11	6.82129
78.141	6.82135
78.188	6.82001
78.219	6.81912
78.266	6.81539
78.297	6.81061
78.344	6.8056
78.39	6.80582
78.422	6.80297
78.468	6.79954
78.515	6.79367
78.546	6.7863
78.578	6.7768
78.624	6.76812
78.656	6.76205
78.702	6.75427
78.734	6.74977
78.78	6.74684
78.812	6.74618
78.858	6.74735
78.905	6.75078
78.936	6.75611
78.983	6.76301
79.014	6.76876
79.061	6.77534
79.092	6.77966
79.139	6.78345
79.17	6.78652
79.217	6.79056
79.248	6.79367
79.295	6.7953
[truncated: 13,117 more rows]

## Sheet: Fig 4
Fig 4b															Fig 4c						Fig 4g									Fig 4i
Dorsal irradiation						Ventral irradiation						Solar spectrum			Wing emissivity						black body radiation			Single scale emissivity						Enhencement of emissivity
Wavelength (nm)	pad	patch	black	blue		Wavelength (nm)	pad	patch	black	blue		Wavelength (nm)	intensity		Wavelength (mm)	patch	pad	black	blue		Wavelength (mm)	intensity		Wavelength (mm)	pad	patch	blue	black		Wavelength (mm)	patch	black
357.206	0.95355	0.98413	0.98759	0.93803		357.206	0.83039	0.78995	0.77769	0.77569		280	2.86667e-23		2.50153	0.8687	0.83383	0.36872	0.29256		1	1.03501e-13		2.50153	0.01936	0.48476	0.0186	0.05901		2.00138	1.32746	1.31944
357.255	0.95425	0.98437	0.98813	0.93808		357.255	0.8306	0.78999	0.77813	0.77586		280.5	7.45455e-22		2.50274	0.86875	0.83371	0.36835	0.29219		1.1	4.20345e-12		2.50274	0.01944	0.48442	0.01861	0.05902		2.01139	1.32059	1.29636
357.305	0.95493	0.98459	0.98866	0.93812		357.305	0.83083	0.79003	0.77855	0.77601		281	3.44848e-21		2.50394	0.86882	0.83359	0.36798	0.29184		1.2	8.86512e-11		2.50394	0.01943	0.48406	0.01859	0.05903		2.0214	1.34057	1.25855
357.354	0.9556	0.98479	0.98917	0.93815		357.354	0.83106	0.79007	0.77893	0.77616		281.5	9.51515e-20		2.50515	0.86879	0.83348	0.36769	0.29163		1.3	1.13272e-09		2.50515	0.01939	0.48366	0.01854	0.059		2.03141	1.34875	1.23116
357.403	0.95626	0.98496	0.98966	0.93818		357.403	0.83128	0.7901	0.77929	0.77631		282	7.21212e-19		2.50636	0.86876	0.83352	0.36741	0.29146		1.4	9.78489e-09		2.50636	0.01941	0.4833	0.01856	0.0589		2.04141	1.35784	1.20135
357.452	0.9569	0.98513	0.99014	0.93821		357.452	0.83151	0.79015	0.77961	0.77645		282.5	2.75152e-18		2.50758	0.86876	0.83365	0.36701	0.29124		1.5	6.1913e-08		2.50758	0.01947	0.48295	0.01865	0.05875		2.05142	1.35601	1.17744
357.502	0.95754	0.98529	0.9906	0.93824		357.502	0.83173	0.79019	0.7799	0.77659		283	1.12121e-17		2.50879	0.86863	0.83366	0.36663	0.291		1.6	3.04649e-07		2.50879	0.01949	0.48257	0.01871	0.05864		2.06143	1.35142	1.15447
357.551	0.95817	0.98543	0.99105	0.93825		357.551	0.83196	0.79022	0.78017	0.77672		283.5	2.14545e-17		2.51	0.86848	0.83361	0.36639	0.29081		1.7	1.22016e-06		2.51	0.01946	0.48215	0.01871	0.05859		2.07143	1.3427	1.13759
357.6	0.95878	0.98555	0.99149	0.93827		357.6	0.83219	0.79026	0.78041	0.77686		284	4.40606e-16		2.51122	0.86843	0.83359	0.36605	0.2905		1.8	4.12072e-06		2.51122	0.0194	0.48166	0.01867	0.05853		2.08144	1.33286	1.12288
357.65	0.95939	0.98566	0.99191	0.93827		357.65	0.83243	0.7903	0.78063	0.77697		284.5	1.50909e-15		2.51244	0.86839	0.83357	0.3656	0.29012		1.9	1.20654e-05		2.51244	0.01938	0.48118	0.01863	0.05846		2.09145	1.32151	1.1137
357.699	0.95997	0.98577	0.99231	0.93829		357.699	0.83265	0.79034	0.78082	0.77711		285	4.85455e-15		2.51365	0.86823	0.8335	0.36529	0.28991		2	3.13137e-05		2.51365	0.01933	0.48073	0.01856	0.05842		2.10145	1.30905	1.10582
357.748	0.96056	0.98586	0.9927	0.93829		357.748	0.83289	0.79038	0.78097	0.77722		285.5	2.58182e-14		2.51487	0.86801	0.8334	0.36507	0.2897		2.1	7.33347e-05		2.51487	0.01919	0.48032	0.01846	0.05833		2.11146	1.29613	1.1017
357.798	0.96113	0.98595	0.99308	0.93831		357.798	0.83313	0.79041	0.78112	0.77734		286	8.30303e-14		2.51609	0.86796	0.83337	0.36477	0.28937		2.2	0.000157248		2.51609	0.01909	0.47992	0.01837	0.05815		2.12147	1.28451	1.09711
357.847	0.96169	0.98602	0.99344	0.93831		357.847	0.83336	0.79045	0.78123	0.77746		286.5	5.07879e-13		2.51731	0.86796	0.83335	0.36436	0.28904		2.3	0.000312435		2.51731	0.01915	0.47951	0.01838	0.05801		2.13147	1.27476	1.09385
357.896	0.96224	0.98607	0.99379	0.93832		357.896	0.8336	0.79048	0.78133	0.77759		287	1.66061e-12		2.51854	0.86787	0.83329	0.36392	0.28874		2.4	0.000580968		2.51854	0.01927	0.47911	0.01844	0.05794		2.14148	1.26919	1.08934
357.946	0.96278	0.98613	0.99413	0.93832		357.946	0.83328	0.79052	0.7814	0.7777		287.5	6.60606e-12		2.51976	0.8678	0.83325	0.36348	0.28846		2.5	0.00102		2.51976	0.01932	0.47873	0.0185	0.05795		2.15149	1.26617	1.08421
357.995	0.96331	0.98618	0.99444	0.93834		357.995	0.83302	0.79056	0.78147	0.77783		288	3.77576e-11		2.52099	0.86764	0.83324	0.36305	0.28818		2.6	0.0017		2.52099	0.01925	0.47839	0.0185	0.05796		2.1615	1.26789	1.07862
358.045	0.96383	0.98623	0.99475	0.93835		358.045	0.83282	0.79059	0.78151	0.77795		288.5	1.04242e-10		2.52221	0.86728	0.83314	0.36268	0.28785		2.7	0.00271		2.52221	0.01915	0.47803	0.01843	0.05796		2.1715	1.27054	1.07165
358.094	0.96433	0.98626	0.99503	0.93836		358.094	0.83267	0.79063	0.78153	0.77807		289	3.41212e-10		2.52344	0.86704	0.83305	0.36232	0.2874		2.8	0.00415		2.52344	0.01913	0.47766	0.0183	0.05796		2.18151	1.27665	1.0656
358.144	0.96483	0.98629	0.99531	0.93837		358.144	0.83256	0.79066	0.78153	0.77821		289.5	1.25455e-09		2.52467	0.86713	0.83315	0.36183	0.28687		2.9	0.00614		2.52467	0.01908	0.47728	0.01824	0.05792		2.19152	1.28228	1.05929
358.193	0.96531	0.98631	0.99557	0.93839		358.193	0.83249	0.79071	0.78153	0.77833		290	3.64848e-09		2.5259	0.86717	0.83322	0.36131	0.28647		3	0.00879		2.5259	0.01894	0.47689	0.01827	0.05784		2.20152	1.28848	1.0545
358.243	0.96579	0.98633	0.99582	0.9384		358.243	0.83244	0.79074	0.78151	0.77846		290.5	8.36364e-09		2.52713	0.86705	0.83314	0.36098	0.28631		3.1	0.01223		2.52713	0.01877	0.47644	0.01833	0.05772		2.21153	1.29382	1.05111
358.292	0.96625	0.98635	0.99606	0.93843		358.292	0.83243	0.79079	0.78148	0.7786		291	2.12727e-08		2.52836	0.86688	0.83301	0.36069	0.28616		3.2	0.01659		2.52836	0.01875	0.47598	0.01836	0.05759		2.22154	1.297	1.04844
358.342	0.96671	0.98636	0.99627	0.93845		358.342	0.83243	0.79083	0.78144	0.77874		291.5	6.60606e-08		2.52959	0.86653	0.83273	0.36029	0.28576		3.3	0.02199		2.52959	0.01882	0.47555	0.01836	0.05743		2.23154	1.29991	1.04805
358.391	0.96715	0.98636	0.99647	0.93847		358.391	0.83245	0.79087	0.78139	0.77888		292	1.62424e-07		2.53083	0.86623	0.83237	0.35991	0.28516		3.4	0.02853		2.53083	0.0188	0.4751	0.01832	0.05728		2.24155	1.29988	1.04813
358.441	0.96757	0.98635	0.99667	0.9385		358.441	0.83249	0.79092	0.78133	0.77903		292.5	2.58788e-07		2.53206	0.86646	0.83247	0.35976	0.28476		3.5	0.03633		2.53206	0.01873	0.47468	0.01829	0.05723		2.25156	1.29909	1.04862
358.49	0.96799	0.98634	0.99684	0.93852		358.49	0.83254	0.79096	0.78128	0.77918		293	5.24242e-07		2.5333	0.8669	0.83289	0.35956	0.28466		3.6	0.04545		2.5333	0.01871	0.47428	0.01829	0.05724		2.26156	1.29702	1.05001
358.54	0.9684	0.98633	0.99701	0.93854		358.54	0.83261	0.79101	0.78121	0.77933		293.5	1.37576e-06		2.53454	0.86664	0.83275	0.35904	0.28438		3.7	0.05598		2.53454	0.01869	0.47388	0.01832	0.05717		2.27157	1.29361	1.05036
358.589	0.96879	0.9863	0.99715	0.93858		358.589	0.83238	0.79105	0.78114	0.77949		294	2.52727e-06		2.53578	0.86638	0.83251	0.35876	0.28411		3.8	0.06794		2.53578	0.01868	0.47343	0.01832	0.05699		2.28158	1.29136	1.05024
358.639	0.96917	0.98627	0.99729	0.93861		358.639	0.83218	0.7911	0.78107	0.77965		294.5	3.99394e-06		2.53702	0.86694	0.83295	0.35872	0.2842		3.9	0.08138		2.53702	0.01873	0.47305	0.01827	0.05691		2.29159	1.28979	1.04992
358.689	0.96954	0.98623	0.99741	0.93863		358.689	0.83201	0.79114	0.781	0.7798		295	7.45455e-06		2.53826	0.86714	0.83317	0.35815	0.28408		4	0.09629		2.53826	0.01872	0.47279	0.0182	0.05701		2.30159	1.28979	1.04831
358.738	0.96989	0.98617	0.99752	0.93866		358.738	0.83186	0.79119	0.78093	0.77996		295.5	1.68485e-05		2.5395	0.86662	0.83272	0.35722	0.28352		4.1	0.11265		2.5395	0.01863	0.47252	0.01819	0.05711		2.3116	1.29089	1.04637
358.788	0.97024	0.98613	0.99762	0.93869		358.788	0.83174	0.79124	0.78086	0.78013		296	2.90303e-05		2.54075	0.86594	0.83201	0.35649	0.2828		4.2	0.13043		2.54075	0.01859	0.47211	0.01822	0.05707		2.32161	1.29051	1.04455
358.838	0.97057	0.98605	0.9977	0.93873		358.838	0.83164	0.79129	0.78079	0.7803		296.5	4.32121e-05		2.54199	0.8655	0.83155	0.35626	0.28218		4.3	0.14958		2.54199	0.01861	0.47167	0.01826	0.05697		2.33161	1.2894	1.0421
358.887	0.97088	0.98598	0.99778	0.93877		358.887	0.83154	0.79135	0.78073	0.78047		297	5.86667e-05		2.54324	0.86605	0.83196	0.35658	0.282		4.4	0.17002		2.54324	0.01854	0.47125	0.01818	0.0569		2.34162	1.28862	1.03997
358.937	0.97119	0.9859	0.99784	0.9388		358.937	0.83147	0.7914	0.78067	0.78065		297.5	0.000112727		2.54449	0.86701	0.83271	0.35658	0.28205		4.5	0.19168		2.54449	0.01843	0.47086	0.01804	0.05683		2.35163	1.28772	1.03855
358.987	0.97148	0.98579	0.99789	0.93883		358.987	0.83141	0.79145	0.78061	0.78082		298	0.000175758		2.54574	0.86679	0.83251	0.35574	0.28166		4.6	0.21446		2.54574	0.0184	0.47043	0.018	0.05661		2.36163	1.28731	1.03714
359.036	0.97176	0.98569	0.99794	0.93888		359.036	0.83137	0.79152	0.78056	0.78101		298.5	0.00021697		2.54699	0.86604	0.83194	0.35512	0.28113		4.7	0.23825		2.54699	0.0184	0.47001	0.018	0.05635		2.37164	1.28822	1.03617
359.086	0.97201	0.98555	0.99796	0.93891		359.086	0.83134	0.79157	0.78052	0.78119		299	0.000298182		2.54824	0.86623	0.83212	0.35518	0.28105		4.8	0.26293		2.54824	0.01836	0.46966	0.01799	0.05627		2.38165	1.30129	1.03592
359.136	0.97226	0.98544	0.99798	0.93897		359.136	0.83132	0.79163	0.78048	0.78138		299.5	0.000521818		2.54949	0.86651	0.83223	0.35483	0.28086		4.9	0.28839		2.54949	0.0184	0.46935	0.01799	0.05632		2.39165	1.32528	1.03587
359.186	0.97249	0.98529	0.99798	0.939		359.186	0.83131	0.7917	0.78045	0.78156		300	0.000618182		2.55075	0.86591	0.83151	0.35384	0.28004		5	0.31452		2.55075	0.01849	0.46896	0.01799	0.05628		2.40166	1.33049	1.03572
359.235	0.97272	0.98513	0.99798	0.93905		359.235	0.8313	0.79176	0.78042	0.78176		300.5	0.000757576		2.552	0.86574	0.83122	0.35332	0.2794		5.1	0.34117		2.552	0.01846	0.46854	0.01795	0.05617		2.41167	1.33229	1.0359
359.285	0.97292	0.98497	0.99797	0.9391		359.285	0.83131	0.79182	0.7804	0.78196		301	0.00117		2.55326	0.86664	0.83198	0.3533	0.27954		5.2	0.36824		2.55326	0.01829	0.46822	0.01795	0.05615		2.42168	1.33355	1.03613
359.335	0.97311	0.9848	0.99795	0.93915		359.335	0.83132	0.79189	0.7804	0.78215		301.5	0.00163		2.55452	0.86705	0.83241	0.35266	0.27959		5.3	0.39559		2.55452	0.0182	0.46795	0.01798	0.05618		2.43168	1.33602	1.036
359.385	0.97328	0.98462	0.99791	0.9392		359.385	0.83134	0.79196	0.78039	0.78236		302	0.00177		2.55578	0.8664	0.83197	0.3515	0.27908		5.4	0.4231		2.55578	0.01824	0.46761	0.01795	0.05615		2.44169	1.34086	1.03573
359.435	0.97345	0.98442	0.99787	0.93926		359.435	0.83136	0.79204	0.7804	0.78256		302.5	0.00259		2.55704	0.86564	0.8314	0.35067	0.27854		5.5	0.45067		2.55704	0.01831	0.46722	0.01787	0.0561		2.4517	1.34807	1.03546
359.484	0.97359	0.98422	0.99783	0.93931		359.484	0.83138	0.79212	0.78041	0.78276		303	0.0043		2.5583	0.86479	0.83069	0.35022	0.27798		5.6	0.47818		2.5583	0.01831	0.46674	0.0178	0.05601		2.4617	1.35519	1.035
359.534	0.97372	0.98402	0.99778	0.93937		359.534	0.8314	0.79219	0.78044	0.78298		303.5	0.00544		2.55956	0.86347	0.82953	0.34996	0.27699		5.7	0.50553		2.55956	0.01823	0.46618	0.01774	0.05584		2.47171	1.3609	1.03433
359.584	0.97384	0.98381	0.99772	0.93943		359.584	0.83142	0.79227	0.78047	0.78319		304	0.00574		2.56082	0.86299	0.82908	0.35033	0.27599		5.8	0.53262		2.56082	0.01817	0.46555	0.01766	0.05562		2.48172	1.36479	1.03364
359.634	0.97394	0.98359	0.99765	0.93949		359.634	0.83143	0.79235	0.78051	0.7834		304.5	0.00727		2.56209	0.86441	0.83018	0.35116	0.27582		5.9	0.55935		2.56209	0.01815	0.465	0.01755	0.05542		2.49172	1.36694	1.03301
359.684	0.97401	0.98336	0.99758	0.93955		359.684	0.83145	0.79244	0.78055	0.78363		305	0.01		2.56336	0.86615	0.83151	0.35145	0.27625		6	0.58563		2.56336	0.01812	0.46461	0.01748	0.05523		2.50173	1.36796	1.0298
359.734	0.97408	0.98313	0.99751	0.93961		359.734	0.83147	0.79252	0.78061	0.78384		305.5	0.01133		2.56462	0.86731	0.83259	0.35111	0.27681		6.1	0.6114		2.56462	0.01812	0.4644	0.01748	0.05515		2.51174	1.36886	1.02678
359.784	0.97413	0.98291	0.99742	0.93966		359.784	0.83148	0.79261	0.78067	0.78406		306	0.01127		2.56589	0.86729	0.83282	0.35003	0.27691		6.2	0.63659		2.56589	0.01813	0.46426	0.01756	0.0552		2.52174	1.36962	1.02406
359.834	0.97417	0.98268	0.99734	0.93973		359.834	0.8315	0.7927	0.78074	0.78428		306.5	0.01279		2.56716	0.8656	0.83133	0.34844	0.27599		6.3	0.66111		2.56716	0.01812	0.464	0.01764	0.05522		2.53175	1.36979	1.02184
359.884	0.97418	0.98244	0.99725	0.93979		359.884	0.83151	0.7928	0.78082	0.78451		307	0.01685		2.56843	0.864	0.82965	0.3475	0.27477		6.4	0.68493		2.56843	0.01806	0.46354	0.01761	0.05515		2.54176	1.36969	1.02003
359.934	0.97419	0.98221	0.99715	0.93985		359.934	0.83152	0.79289	0.7809	0.78474		307.5	0.02158		2.56971	0.8649	0.83016	0.34766	0.27446		6.5	0.70799		2.56971	0.01797	0.46305	0.01752	0.05509		2.55177	1.36976	1.01828
359.984	0.97417	0.98197	0.99706	0.9399		359.984	0.83152	0.79299	0.78099	0.78497		308	0.02291		2.57098	0.86601	0.83093	0.34723	0.27445		6.6	0.73025		2.57098	0.01793	0.46266	0.01749	0.05505		2.56177	1.36969	1.01697
360.034	0.97414	0.98174	0.99696	0.93995		360.034	0.83153	0.79309	0.7811	0.78519		308.5	0.02509		2.57226	0.86478	0.82972	0.34612	0.27371		6.7	0.75167		2.57226	0.01789	0.46222	0.01745	0.05491		2.57178	1.36944	1.01609
360.084	0.97409	0.9815	0.99685	0.94001		360.084	0.83154	0.79319	0.7812	0.78542		309	0.02455		2.57353	0.86439	0.82935	0.3461	0.27329		6.8	0.77222		2.57353	0.01782	0.46175	0.01738	0.05472		2.58179	1.36959	1.01537
360.134	0.97404	0.98128	0.99673	0.94005		360.134	0.83154	0.7933	0.78131	0.78565		309.5	0.02624		2.57481	0.86538	0.83023	0.34641	0.27323		6.9	0.79188		2.57481	0.01775	0.46144	0.01736	0.05465		2.59179	1.37019	1.01473
360.184	0.97396	0.98106	0.99662	0.9401		360.184	0.83154	0.7934	0.78143	0.78588		310	0.03085		2.57609	0.8653	0.83016	0.34593	0.27279		7	0.81062		2.57609	0.01781	0.46112	0.01737	0.05465		2.6018	1.37082	1.01437
360.234	0.97386	0.98083	0.99651	0.94014		360.234	0.83154	0.79351	0.78155	0.78609		310.5	0.0397		2.57737	0.86611	0.83094	0.34568	0.273		7.1	0.82844		2.57737	0.01793	0.46073	0.01739	0.05465		2.61181	1.3716	1.01428
360.284	0.97375	0.98061	0.99639	0.94018		360.284	0.83155	0.79361	0.78167	0.78632		311	0.05024		2.57865	0.8664	0.83127	0.34477	0.27297		7.2	0.84532		2.57865	0.01792	0.46042	0.01743	0.05467		2.62181	1.37291	1.01431
360.334	0.97363	0.98039	0.99626	0.94021		360.334	0.83155	0.79372	0.7818	0.78655		311.5	0.05097		2.57993	0.8646	0.82975	0.34336	0.27179		7.3	0.86126		2.57993	0.01782	0.46001	0.0174	0.05465		2.63182	1.37454	1.01424
360.384	0.97349	0.98018	0.99614	0.94024		360.384	0.83154	0.79384	0.78194	0.78677		312	0.05661		2.58122	0.8635	0.82871	0.34299	0.27069		7.4	0.87626		2.58122	0.01773	0.45945	0.01729	0.0546		2.64183	1.37612	1.01445
360.434	0.97333	0.97996	0.996	0.94027		360.434	0.83153	0.79395	0.78207	0.78699		312.5	0.06		2.5825	0.86362	0.82859	0.34343	0.27023		7.5	0.89032		2.5825	0.01765	0.45893	0.01717	0.05446		2.65183	1.37788	1.01476
360.484	0.97317	0.97976	0.99586	0.94028		360.484	0.83152	0.79406	0.78222	0.7872		313	0.06485		2.58379	0.86478	0.82937	0.3441	0.27048		7.6	0.90345		2.58379	0.01761	0.45848	0.01705	0.05419		2.66184	1.38007	1.01509
360.534	0.97298	0.97956	0.99573	0.94029		360.534	0.83151	0.79418	0.78236	0.78741		313.5	0.06545		2.58508	0.86639	0.83046	0.34403	0.27083		7.7	0.91565		2.58508	0.01765	0.45814	0.01695	0.05398		2.67185	1.38239	1.01518
360.584	0.97278	0.97936	0.99558	0.94031		360.584	0.8315	0.79429	0.7825	0.78762		314	0.07273		2.58637	0.86574	0.82961	0.34293	0.27014		7.8	0.92694		2.58637	0.0177	0.45785	0.01692	0.05393		2.68186	1.38453	1.01529
360.635	0.97258	0.97917	0.99543	0.94031		360.635	0.83149	0.79441	0.78266	0.78782		314.5	0.07939		2.58766	0.86524	0.82911	0.34262	0.26963		7.9	0.93733		2.58766	0.01774	0.45749	0.01691	0.05388		2.69186	1.38667	1.01552
360.685	0.97236	0.97898	0.99528	0.94031		360.685	0.83147	0.79453	0.7828	0.78801		315	0.08242		2.58895	0.86655	0.83048	0.34267	0.27007		8	0.94684		2.58895	0.01771	0.45719	0.01694	0.05383		2.70187	1.38901	1.01564
360.735	0.97212	0.9788	0.99512	0.94031		360.735	0.83145	0.79464	0.78295	0.78821		315.5	0.07152		2.59024	0.86652	0.83073	0.34136	0.26984		8.1	0.95549		2.59024	0.01759	0.45696	0.01699	0.05378		2.71188	1.39127	1.01567
360.785	0.97187	0.97862	0.99495	0.94031		360.785	0.83143	0.79475	0.7831	0.7884		316	0.07455		2.59154	0.86455	0.82906	0.33958	0.2685		8.2	0.96329		2.59154	0.01751	0.4566	0.01703	0.05368		2.72188	1.39325	1.01561
360.835	0.97161	0.97843	0.99479	0.9403		360.835	0.83141	0.79487	0.78326	0.78857		316.5	0.09091		2.59283	0.86177	0.82652	0.33819	0.26645		8.3	0.97027		2.59283	0.01746	0.456	0.01704	0.05354		2.73189	1.39507	1.01586
360.886	0.97134	0.97827	0.99461	0.94029		360.886	0.83148	0.79499	0.78341	0.78874		317	0.10424		2.59413	0.86042	0.82521	0.33818	0.26468		8.4	0.97645		2.59413	0.01737	0.45508	0.01703	0.05336		2.7419	1.39695	1.01615
360.936	0.97106	0.97811	0.99443	0.94027		360.936	0.83155	0.79509	0.78356	0.78891		317.5	0.1103		2.59543	0.86576	0.82963	0.34122	0.26624		8.5	0.98185		2.59543	0.01731	0.45439	0.0169	0.05327		2.7519	1.39868	1.01644
360.986	0.97077	0.97794	0.99426	0.94025		360.986	0.83161	0.79521	0.78372	0.78908		318	0.10667		2.59673	0.87031	0.83337	0.34181	0.26849		8.6	0.98649		2.59673	0.01733	0.45457	0.01678	0.05339		2.76191	1.39989	1.01658
361.036	0.97047	0.97777	0.99407	0.94023		361.036	0.83168	0.79532	0.78387	0.78923		318.5	0.11273		2.59803	0.86857	0.83201	0.33922	0.26811		8.7	0.99041		2.59803	0.01732	0.45473	0.01679	0.05347		2.77192	1.40063	1.01685
361.087	0.97017	0.97761	0.99387	0.9402		361.087	0.83174	0.79543	0.78402	0.78938		319	0.12424		2.59933	0.86575	0.82977	0.33695	0.26698		8.8	0.99362		2.59933	0.01727	0.45452	0.01688	0.05341		2.78192	1.40108	1.01733
361.137	0.96985	0.97746	0.99367	0.94017		361.137	0.8318	0.79553	0.78416	0.78952		319.5	0.11879		2.60064	0.86393	0.82825	0.33604	0.26603		8.9	0.99616		2.60064	0.01723	0.45409	0.01696	0.05329		2.79193	1.40125	1.01786
361.187	0.96953	0.97731	0.99347	0.94014		361.187	0.83186	0.79562	0.78431	0.78966		320	0.12424		2.60194	0.86338	0.82772	0.33626	0.26537		9	0.99803		2.60194	0.01724	0.45356	0.01694	0.0532		2.80194	1.40082	1.01839
361.238	0.9692	0.97716	0.99326	0.94011		361.238	0.83191	0.79573	0.78445	0.78979		320.5	0.14848		2.60325	0.8634	0.82758	0.33685	0.26476		9.1	0.99928		2.60325	0.01726	0.45302	0.0168	0.05315		2.81195	1.39982	1.01903
361.288	0.96887	0.97702	0.99304	0.94007		361.288	0.83196	0.79582	0.78459	0.7899		321	0.15152		2.60455	0.86406	0.82795	0.33769	0.26449		9.2	0.99993		2.60455	0.01732	0.45243	0.0166	0.05308		2.82195	1.39857	1.01989
361.338	0.96853	0.97687	0.99282	0.94003		361.338	0.83201	0.79592	0.78472	0.79002		321.5	0.14424		2.60586	0.86633	0.82961	0.33839	0.26509		9.3	1		2.60586	0.01738	0.45193	0.01648	0.05285		2.83196	1.39725	1.02109
361.389	0.96819	0.97671	0.9926	0.93997		361.389	0.83206	0.796	0.78485	0.79013		322	0.13455		2.60717	0.8676	0.83061	0.33758	0.2654		9.4	0.99952		2.60717	0.01737	0.45169	0.01656	0.05264		2.84197	1.39567	1.02223
361.439	0.96783	0.97658	0.99236	0.93993		361.439	0.8321	0.79609	0.78497	0.79022		322.5	0.13152		2.60849	0.86698	0.83035	0.33604	0.26499		9.5	0.9985		2.60849	0.01732	0.45155	0.01667	0.05264		2.85197	1.39355	1.02333
361.489	0.96749	0.97643	0.99213	0.93987		361.489	0.83214	0.79616	0.7851	0.7903		323	0.12848		2.6098	0.86648	0.83017	0.33487	0.26466		9.6	0.99699		2.6098	0.01724	0.45135	0.01668	0.05269		2.86198	1.39105	1.02428
361.54	0.96712	0.97629	0.99188	0.93981		361.54	0.83217	0.79625	0.78522	0.79039		323.5	0.15091		2.61111	0.86613	0.82967	0.33401	0.2644		9.7	0.99499		2.61111	0.01714	0.4511	0.01662	0.05264		2.87199	1.38851	1.02526
361.59	0.96677	0.97615	0.99163	0.93976		361.59	0.8322	0.79632	0.78532	0.79047		324	0.16667		2.61243	0.8655	0.82877	0.33338	0.26391		9.8	0.99254		2.61243	0.017	0.4508	0.01656	0.05254		2.88199	1.38596	1.02624
361.641	0.96641	0.97601	0.99138	0.93968		361.641	0.83224	0.79638	0.78544	0.79054		324.5	0.17152		2.61374	0.86505	0.82823	0.33279	0.26313		9.9	0.98965		2.61374	0.01692	0.4504	0.01652	0.05249		2.892	1.3832	1.02709
361.691	0.96605	0.97587	0.99112	0.93962		361.691	0.83227	0.79644	0.78554	0.7906		325	0.16909		2.61506	0.86381	0.82717	0.33184	0.26172		10	0.98635		2.61506	0.01697	0.44985	0.01648	0.05238		2.90201	1.38021	1.02771
361.742	0.96568	0.97572	0.99085	0.93954		361.742	0.83229	0.7965	0.78564	0.79066		325.5	0.19636		2.61638	0.86319	0.82663	0.33202	0.26075		10.1	0.98266		2.61638	0.01704	0.44916	0.01641	0.05214		2.91201	1.3773	1.02832
361.792	0.96532	0.97559	0.99059	0.93946		361.792	0.83231	0.79655	0.78573	0.79071		326	0.23091		2.6177	0.86595	0.82884	0.33384	0.26179		10.2	0.9786		2.6177	0.01699	0.4487	0.01637	0.05211		2.92202	1.37472	1.02894
361.843	0.96496	0.97544	0.99031	0.93938		361.843	0.83233	0.79661	0.78581	0.79076		326.5	0.24667		2.61902	0.86702	0.82958	0.33378	0.26238		10.3	0.9742		2.61902	0.01689	0.44852	0.0164	0.05231		2.93203	1.37243	1.02963
361.893	0.9646	0.97531	0.99004	0.93928		361.893	0.83235	0.79666	0.7859	0.7908		327	0.24121		2.62035	0.86698	0.82961	0.33264	0.26217		10.4	0.96947		2.62035	0.0168	0.44822	0.01644	0.05233		2.94204	1.37018	1.03019
361.944	0.96425	0.97518	0.98975	0.93919		361.944	0.83236	0.7967	0.78596	0.79084		327.5	0.23333		2.62167	0.86818	0.83087	0.33122	0.2621		10.5	0.96443		2.62167	0.01673	0.44798	0.01651	0.0522		2.95204	1.36782	1.03037
361.994	0.9639	0.97504	0.98948	0.93908		361.994	0.83236	0.79673	0.78603	0.79087		328	0.21273		2.623	0.8673	0.83028	0.32906	0.26129		10.6	0.9591		2.623	0.01675	0.44781	0.01655	0.05215		2.96205	1.3656	1.03033
362.045	0.96355	0.97491	0.98919	0.93897		362.045	0.83237	0.79676	0.7861	0.7909		328.5	0.22545		2.62433	0.86491	0.82817	0.32728	0.26		10.7	0.9535		2.62433	0.01677	0.44744	0.01652	0.05207		2.97206	1.36376	1.03015
362.095	0.96321	0.97478	0.98891	0.93885		362.095	0.83237	0.79679	0.78615	0.79093		329	0.25576		2.62566	0.86355	0.82676	0.32689	0.25906		10.8	0.94765		2.62566	0.01671	0.44684	0.01639	0.05189		2.98206	1.3622	1.02994
362.146	0.96288	0.97466	0.98862	0.93873		362.146	0.83237	0.79681	0.7862	0.79095		329.5	0.28424		2.62699	0.86478	0.82762	0.32775	0.25896		10.9	0.94156		2.62699	0.01659	0.44624	0.01621	0.05172		2.99207	1.3607	1.02966
362.196	0.96255	0.97453	0.98832	0.93861		362.196	0.83246	0.79683	0.78625	0.79097		330	0.28545		2.62832	0.86546	0.82806	0.32778	0.25847		11	0.93525		2.62832	0.01657	0.44582	0.0161	0.05166		3.00208	1.35923	1.02926
362.247	0.96222	0.97442	0.98803	0.93848		362.247	0.83255	0.79685	0.78629	0.79098		330.5	0.25939		2.62965	0.86469	0.82716	0.32742	0.25742		11.1	0.92874		2.62965	0.01665	0.44534	0.01608	0.05164		3.01208	1.35802	1.02875
362.298	0.96191	0.9743	0.98774	0.93834		362.298	0.83263	0.79686	0.78632	0.79099		331	0.24424		2.63098	0.86658	0.82872	0.32823	0.25782		11.2	0.92203		2.63098	0.01671	0.44496	0.01616	0.05165		3.02209	1.35721	1.02836
362.348	0.96161	0.97419	0.98745	0.9382		362.348	0.83271	0.79687	0.78636	0.79101		331.5	0.25333		2.63232	0.86803	0.83003	0.32794	0.25839		11.3	0.91515		2.63232	0.01663	0.44486	0.01625	0.05168		3.0321	1.3567	1.02816
362.399	0.96131	0.97409	0.98715	0.93804		362.399	0.8328	0.79687	0.78638	0.79101		332	0.26424		2.63366	0.86749	0.82954	0.32665	0.25817		11.4	0.90811		2.63366	0.01659	0.44467	0.01626	0.05172		3.0421	1.35617	1.028
362.45	0.96103	0.97398	0.98686	0.93788		362.45	0.83287	0.79687	0.7864	0.79102		332.5	0.26606		2.63499	0.86767	0.82961	0.32557	0.25824		11.5	0.90092		2.63499	0.01668	0.44435	0.0163	0.05176		3.05211	1.35538	1.02788
362.5	0.96075	0.97389	0.98657	0.93771		362.5	0.83294	0.79687	0.78641	0.79103		333	0.26		2.63633	0.86743	0.82937	0.32423	0.25802		11.6	0.8936		2.63633	0.0168	0.44401	0.01635	0.05173		3.06212	1.3544	1.02758
362.551	0.96048	0.97379	0.98628	0.93754		362.551	0.833	0.79686	0.78642	0.79102		333.5	0.24667		2.63767	0.86658	0.82865	0.32297	0.25739		11.7	0.88615		2.63767	0.01681	0.44362	0.01632	0.05164		3.07213	1.3533	1.02713
362.602	0.96023	0.97371	0.98598	0.93736		362.602	0.83306	0.79686	0.78643	0.79102		334	0.25152		2.63902	0.86606	0.8281	0.32222	0.25675		11.8	0.8786		2.63902	0.01673	0.4432	0.01625	0.05155		3.08213	1.35203	1.02675
362.652	0.95998	0.97363	0.98569	0.93718		362.652	0.83313	0.79685	0.78643	0.79102		334.5	0.2697		2.64036	0.86574	0.82761	0.32187	0.25613		11.9	0.87094		2.64036	0.01669	0.4428	0.01621	0.05143		3.09214	1.35052	1.02649
362.703	0.95974	0.97356	0.98541	0.93698		362.703	0.83318	0.79684	0.78643	0.79102		335	0.28121		2.64171	0.86597	0.82765	0.32186	0.25571		12	0.86319		2.64171	0.01664	0.44235	0.01624	0.05123		3.10215	1.34878	1.02642
362.754	0.95951	0.9735	0.98513	0.93678		362.754	0.83323	0.79682	0.78642	0.79101		335.5	0.27455		2.64305	0.86642	0.82799	0.32154	0.25537		12.1	0.85536		2.64305	0.01654	0.44193	0.01628	0.05107		3.11215	1.34689	1.02656
362.805	0.95931	0.97343	0.98484	0.93657		362.805	0.83328	0.79679	0.78641	0.791		336	0.25152		2.6444	0.8661	0.82765	0.32089	0.25482		12.2	0.84746		2.6444	0.0165	0.44151	0.01626	0.05102		3.12216	1.34521	1.02688
362.855	0.9591	0.97338	0.98456	0.93636		362.855	0.83332	0.79678	0.7864	0.791		336.5	0.23152		2.64575	0.86656	0.82806	0.32093	0.25472		12.3	0.83951		2.64575	0.01659	0.44107	0.0162	0.05102		3.13217	1.34393	1.02733
362.906	0.95892	0.97334	0.98429	0.93614		362.906	0.83335	0.79676	0.78638	0.79099		337	0.22667		2.6471	0.86804	0.8294	0.32096	0.25511		12.4	0.83149		2.6471	0.01664	0.4407	0.0162	0.05098		3.14217	1.34287	1.02797
362.957	0.95874	0.9733	0.98403	0.93592		362.957	0.83339	0.79674	0.78636	0.79098		337.5	0.24303		2.64845	0.868	0.82925	0.31985	0.25478		12.5	0.82344		2.64845	0.01653	0.44038	0.01622	0.05088		3.15218	1.34195	1.02885
363.008	0.95857	0.97327	0.98376	0.93568		363.008	0.83341	0.79672	0.78634	0.79097		338	0.26303		2.64981	0.86666	0.82777	0.31851	0.25373		12.6	0.81535		2.64981	0.01637	0.44001	0.01619	0.05078		3.16219	1.34085	1.02977
363.059	0.95842	0.97325	0.98349	0.93545		363.059	0.83345	0.7967	0.78632	0.79096		338.5	0.27576		2.65116	0.86564	0.82659	0.31799	0.2527		12.7	0.80723		2.65116	0.01627	0.43955	0.01612	0.05069		3.17219	1.33952	1.03056
363.11	0.95828	0.97321	0.98325	0.9352		363.11	0.83346	0.79667	0.78629	0.79096		339	0.28121		2.65252	0.86641	0.82718	0.31873	0.25263		12.8	0.79909		2.65252	0.01623	0.43905	0.01602	0.05058		3.1822	1.33814	1.03117
363.16	0.95814	0.97321	0.983	0.93496		363.16	0.83348	0.79665	0.78627	0.79095		339.5	0.28727		2.65387	0.86801	0.8286	0.31942	0.25314		12.9	0.79093		2.65387	0.01619	0.43857	0.01599	0.05046		3.19221	1.33664	1.03151
363.211	0.95801	0.9732	0.98275	0.9347		363.211	0.8335	0.79664	0.78624	0.79095		340	0.30424		2.65523	0.86858	0.82904	0.3191	0.25316		13	0.78276		2.65523	0.01609	0.43817	0.01603	0.05044		3.20222	1.33526	1.03172
363.262	0.9579	0.9732	0.98251	0.93445		363.262	0.83351	0.79661	0.78621	0.79094		340.5	0.30364		2.65659	0.86859	0.82895	0.31831	0.25285		13.1	0.77459		2.65659	0.01602	0.43783	0.01609	0.0505		3.21222	1.33381	1.03201
363.313	0.9578	0.9732	0.98228	0.93419		363.313	0.83352	0.79659	0.78617	0.79093		341	0.28545		2.65795	0.86769	0.82807	0.31729	0.25207		13.2	0.76643		2.65795	0.01603	0.43745	0.01612	0.05044		3.22223	1.33229	1.03245
363.364	0.95771	0.9732	0.98206	0.93392		363.364	0.83352	0.79656	0.78613	0.79092		341.5	0.28424		2.65932	0.86689	0.82727	0.31694	0.2512		13.3	0.75827		2.65932	0.01605	0.43693	0.01607	0.05026		3.23224	1.33075	1.03303
363.415	0.95762	0.97321	0.98184	0.93365		363.415	0.83351	0.79655	0.78609	0.79092		342	0.29636		2.66068	0.868	0.82816	0.31749	0.25111		13.4	0.75013		2.66068	0.01602	0.43642	0.016	0.05016		3.24224	1.32879	1.03381
363.466	0.95754	0.97322	0.98163	0.93337		363.466	0.83351	0.79653	0.78606	0.7909		342.5	0.30788		2.66205	0.86857	0.82858	0.31717	0.25085		13.5	0.742		2.66205	0.01598	0.43604	0.01596	0.0501		3.25225	1.32577	1.03481
363.517	0.95748	0.97323	0.98143	0.93308		363.517	0.8335	0.79651	0.78602	0.79088		343	0.31212		2.66341	0.86689	0.82688	0.31611	0.24957		13.6	0.73389		2.66341	0.016	0.43555	0.01592	0.04993		3.26226	1.31587	1.036
363.568	0.95742	0.97325	0.98123	0.9328		363.568	0.83349	0.7965	0.78597	0.79087		343.5	0.29455		2.66478	0.86547	0.82514	0.31635	0.24824		13.7	0.72582		2.66478	0.01609	0.4348	0.01579	0.04965		3.27226	1.30087	1.03725
363.619	0.95737	0.97326	0.98103	0.93251		363.619	0.83347	0.79648	0.78593	0.79086		344	0.25333		2.66615	0.86823	0.82706	0.31892	0.24872		13.8	0.71777		2.66615	0.01627	0.43402	0.0156	0.04947		3.28227	1.29316	1.03844
363.67	0.95732	0.97327	0.98085	0.93222		363.67	0.83345	0.79646	0.78589	0.79084		344.5	0.24424		2.66753	0.87153	0.82959	0.31959	0.24958		13.9	0.70975		2.66753	0.01633	0.43366	0.01561	0.04944		3.29228	1.28814	1.03946
363.721	0.95728	0.97328	0.98068	0.93192		363.721	0.83342	0.79645	0.78584	0.79082		345	0.27818		2.6689	0.87033	0.82828	0.31741	0.24847		14	0.70178		2.6689	0.01619	0.4333	0.0157	0.04937		3.30228	1.28414	1.04022
363.772	0.95725	0.97331	0.98051	0.93161		363.772	0.83339	0.79643	0.78578	0.7908		345.5	0.29636		2.67027	0.87001	0.82812	0.31587	0.24756		14.1	0.69384		2.67027	0.01602	0.4327	0.01573	0.04929		3.31229	1.28067	1.04075
363.823	0.95722	0.97332	0.98035	0.9313		363.823	0.83335	0.79641	0.78574	0.79076		346	0.2897		2.67165	0.87242	0.83065	0.31571	0.24828		14.2	0.68595		2.67165	0.01593	0.43241	0.01581	0.04937		3.3223	1.2775	1.04113
363.874	0.9572	0.97333	0.9802	0.93099		363.874	0.83332	0.7964	0.78568	0.79073		346.5	0.29515		2.67303	0.87193	0.83036	0.31461	0.24803		14.3	0.6781		2.67303	0.0159	0.43232	0.01589	0.0494		3.33231	1.27452	1.04141
363.925	0.95719	0.97335	0.98005	0.93068		363.925	0.83328	0.79638	0.78563	0.7907		347	0.29939		2.6744	0.86921	0.82788	0.31292	0.24635		14.4	0.6703		2.6744	0.01587	0.43187	0.01585	0.04924		3.34231	1.27156	1.04168
363.976	0.95717	0.97337	0.97991	0.93035		363.976	0.83323	0.79637	0.78557	0.79066		347.5	0.28909		2.67578	0.86757	0.82629	0.31243	0.24468		14.5	0.66255		2.67578	0.01581	0.43102	0.01574	0.04888		3.35232	1.26842	1.04216
364.027	0.95716	0.97338	0.97979	0.93004		364.027	0.83318	0.79635	0.78551	0.79061		348	0.28788		2.67717	0.86932	0.82762	0.31392	0.24471		14.6	0.65486		2.67717	0.01579	0.43015	0.01565	0.04854		3.36233	1.26494	1.04302
364.078	0.95716	0.97339	0.97967	0.9297		364.078	0.83322	0.79633	0.78546	0.79057		348.5	0.29273		2.67855	0.87278	0.83046	0.31471	0.24613		14.7	0.64722		2.67855	0.01589	0.42988	0.01564	0.04869		3.37233	1.26089	1.04431
364.129	0.95715	0.9734	0.97955	0.92938		364.129	0.83326	0.79631	0.7854	0.79053		349	0.28242		2.67993	0.87381	0.83129	0.31283	0.24641		14.8	0.63964		2.67993	0.01597	0.42991	0.01572	0.0491		3.38234	1.25609	1.04595
364.181	0.95715	0.97341	0.97944	0.92904		364.181	0.8333	0.79631	0.78535	0.79047		349.5	0.2897		2.68132	0.87237	0.83003	0.31025	0.24535		14.9	0.63212		2.68132	0.01599	0.42973	0.01577	0.04927		3.39235	1.25044	1.04773
364.232	0.95715	0.97343	0.97933	0.9287		364.232	0.83333	0.79628	0.78529	0.79042		350	0.32		2.6827	0.87057	0.82845	0.30877	0.24418		15	0.62466		2.6827	0.01596	0.42934	0.01572	0.0492		3.40235	1.24418	1.04941
364.283	0.95715	0.97343	0.97924	0.92836		364.283	0.83335	0.79627	0.78522	0.79037		350.5	0.34364		2.68409	0.87031	0.82824	0.3088	0.24382		15.1	0.61726		2.68409	0.01579	0.42885	0.01562	0.04902		3.41236	1.23768	1.05085
364.334	0.95715	0.97345	0.97915	0.92802		364.334	0.83337	0.79624	0.78517	0.79031		351	0.33455		2.68548	0.8714	0.82921	0.30922	0.24413		15.2	0.60992		2.68548	0.01568	0.42838	0.01562	0.0489		3.42237	1.2312	1.05196
364.385	0.95716	0.97346	0.97907	0.92768		364.385	0.83339	0.79622	0.78511	0.79025		351.5	0.32121		2.68687	0.87254	0.83005	0.30911	0.24458		15.3	0.60265		2.68687	0.01576	0.42793	0.0157	0.04888		3.43237	1.2249	1.05275
364.437	0.95717	0.97348	0.97899	0.92733		364.437	0.83341	0.7962	0.78505	0.7902		352	0.31394		2.68827	0.87329	0.83048	0.30858	0.24496		15.4	0.59545		2.68827	0.01581	0.42753	0.01577	0.04889		3.44238	1.21889	1.05321
364.488	0.95717	0.97349	0.97893	0.92698		364.488	0.83342	0.79618	0.785	0.79013		352.5	0.29697		2.68966	0.87322	0.83028	0.30761	0.24485		15.5	0.58831		2.68966	0.01572	0.42712	0.0158	0.04891		3.45239	1.21333	1.05338
364.539	0.95719	0.97351	0.97886	0.92664		364.539	0.83343	0.79617	0.78494	0.79008		353	0.31515		2.69106	0.87215	0.82926	0.30644	0.24398		15.6	0.58124		2.69106	0.01559	0.4266	0.01585	0.04886		3.4624	1.20833	1.0533
364.59	0.95719	0.97353	0.9788	0.92629		364.59	0.83343	0.79615	0.78488	0.79002		353.5	0.34667		2.69246	0.87071	0.82777	0.3058	0.24261		15.7	0.57423		2.69246	0.01552	0.42596	0.01585	0.04866		3.4724	1.20389	1.05313
364.642	0.95721	0.97355	0.97874	0.92595		364.642	0.83342	0.79613	0.78483	0.78996		354	0.36667		2.69385	0.87129	0.82791	0.30683	0.24195		15.8	0.5673		2.69385	0.01551	0.4252	0.01573	0.04836		3.48241	1.19989	1.05299
364.693	0.95723	0.97358	0.9787	0.9256		364.693	0.83342	0.7961	0.78477	0.78989		354.5	0.37091		2.69525	0.87503	0.83105	0.30843	0.24308		15.9	0.56043		2.69525	0.0155	0.42466	0.01566	0.04827		3.49242	1.19623	1.05299
364.744	0.95724	0.9736	0.97865	0.92525		364.744	0.8334	0.7961	0.78472	0.78984		355	0.3703		2.69666	0.87689	0.83274	0.30753	0.24384		16	0.55364		2.69666	0.01549	0.42443	0.01577	0.0484		3.50242	1.19274	1.05317
364.796	0.95726	0.97363	0.97862	0.9249		364.796	0.83339	0.79608	0.78467	0.78978		355.5	0.35758		2.69806	0.87602	0.83191	0.30546	0.24329		16.1	0.54691		2.69806	0.0155	0.42416	0.01586	0.04846		3.51243	1.18929	1.05354
364.847	0.95728	0.97366	0.97858	0.92456		364.847	0.83337	0.79607	0.78461	0.78972		356	0.33576		2.69946	0.87463	0.83047	0.30391	0.24223		16.2	0.54025		2.69946	0.01551	0.42372	0.01589	0.04844		3.52244	1.18575	1.05404
364.898	0.9573	0.97369	0.97856	0.92421		364.898	0.83345	0.79606	0.78456	0.78967		356.5	0.31455		2.70087	0.87472	0.83039	0.3036	0.24168		16.3	0.53367		2.70087	0.01554	0.42319	0.01591	0.04842		3.53244	1.18207	1.05458
364.95	0.95733	0.97372	0.97853	0.92387		364.95	0.83352	0.79605	0.7845	0.78962		357	0.27697		2.70228	0.87655	0.83196	0.30394	0.24211		16.4	0.52716		2.70228	0.01561	0.42275	0.01593	0.0484		3.54245	1.17819	1.05496
365.001	0.95735	0.97376	0.97851	0.92353		365.001	0.83359	0.79606	0.78445	0.78956		357.5	0.28		2.70369	0.87746	0.83264	0.30363	0.24243		16.5	0.52072		2.70369	0.01563	0.42231	0.01596	0.0483		3.55246	1.1741	1.055
365.052	0.95737	0.9738	0.9785	0.92319		365.052	0.83364	0.79605	0.7844	0.7895		358	0.26061		2.7051	0.87737	0.83225	0.30308	0.24226		16.6	0.51435		2.7051	0.01557	0.42181	0.01602	0.04817		3.56246	1.16983	1.05453
365.104	0.9574	0.97385	0.97849	0.92285		365.104	0.8337	0.79604	0.78434	0.78944		358.5	0.24182		2.70651	0.8772	0.83167	0.30282	0.24183		16.7	0.50805		2.70651	0.01547	0.4213	0.01607	0.04806		3.57247	1.16543	1.05355
365.155	0.95742	0.97389	0.97847	0.92252		365.155	0.83376	0.79605	0.78429	0.78939		359	0.28485		2.70792	0.87678	0.83095	0.30298	0.24113		16.8	0.50182		2.70792	0.01543	0.42075	0.01604	0.04794		3.58248	1.16097	1.05213
365.207	0.95745	0.97393	0.97847	0.92218		365.207	0.83381	0.79606	0.78423	0.78933		359.5	0.34242		2.70934	0.87731	0.83128	0.30439	0.24083		16.9	0.49566		2.70934	0.01556	0.4201	0.01594	0.04779		3.59249	1.15654	1.05046
365.258	0.95748	0.97397	0.97847	0.92185		365.258	0.83386	0.79606	0.78417	0.78928		360	0.36242		2.71075	0.88114	0.83483	0.30682	0.24237		17	0.48957		2.71075	0.01581	0.41959	0.01588	0.04773		3.60249	1.15218	1.04867
365.31	0.95749	0.97403	0.97846	0.92152		365.31	0.8339	0.79607	0.78412	0.78922		360.5	0.34242		2.71217	0.88471	0.838	0.30724	0.2443		17.1	0.48356		2.71217	0.0158	0.41943	0.01605	0.04791		3.6125	1.14791	1.04686
365.361	0.95752	0.97407	0.97846	0.92121		365.361	0.83394	0.79609	0.78406	0.78916		361	0.31515		2.71359	0.88495	0.83793	0.306	0.2448		17.2	0.47761		2.71359	0.01562	0.41924	0.01631	0.04807		3.62251	1.14369	1.04504
365.413	0.95753	0.97411	0.97847	0.92089		365.413	0.83397	0.7961	0.78401	0.78909		361.5	0.30909		2.71501	0.88419	0.83697	0.30509	0.24469		17.3	0.47174		2.71501	0.01557	0.41891	0.0165	0.04807		3.63251	1.13945	1.04319
365.464	0.95756	0.97416	0.97847	0.92057		365.464	0.834	0.79612	0.78395	0.78903		362	0.32364		2.71643	0.88388	0.83645	0.3052	0.2446		17.4	0.46594		2.71643	0.01559	0.4185	0.01658	0.04795		3.64252	1.1351	1.04138
365.516	0.95757	0.9742	0.97847	0.92025		365.516	0.83403	0.79612	0.78388	0.78896		362.5	0.35455		2.71786	0.88388	0.83614	0.3061	0.24445		17.5	0.4602		2.71786	0.01558	0.41804	0.01655	0.04782		3.65253	1.13058	1.03973
365.567	0.95759	0.97425	0.97848	0.91994		365.567	0.83405	0.79615	0.78382	0.7889		363	0.36485		2.71928	0.88422	0.83622	0.30765	0.24428		17.6	0.45454		2.71928	0.01554	0.41742	0.01648	0.04776		3.66253	1.12591	1.03833
365.619	0.9576	0.97429	0.97849	0.91963		365.619	0.83407	0.79616	0.78376	0.78882		363.5	0.35455		2.72071	0.88784	0.83956	0.31084	0.24597		17.7	0.44894		2.72071	0.01552	0.41685	0.01657	0.04788		3.67254	1.12112	1.03716
365.67	0.95761	0.97434	0.9785	0.91933		365.67	0.83408	0.79619	0.7837	0.78874		364	0.36727		2.72214	0.8921	0.84304	0.31274	0.24829		17.8	0.44341		2.72214	0.0155	0.4168	0.01688	0.04809		3.68255	1.1163	1.0361
365.722	0.95762	0.97437	0.9785	0.91901		365.722	0.83409	0.79621	0.78364	0.78867		364.5	0.36424		2.72357	0.89252	0.84271	0.31238	0.24846		17.9	0.43795		2.72357	0.01546	0.41684	0.01712	0.04817		3.69255	1.11155	1.03493
365.773	0.95762	0.9744	0.97851	0.91872		365.773	0.8341	0.79622	0.78356	0.78858		365	0.37818		2.725	0.89453	0.84403	0.31322	0.24944		18	0.43256		2.725	0.01555	0.41685	0.01729	0.04832		3.70256	1.10697	1.03343
365.825	0.95763	0.97445	0.97852	0.91841		365.825	0.8341	0.79624	0.7835	0.78849		365.5	0.41576		2.72643	0.89804	0.84688	0.31405	0.25174		18.1	0.42723		2.72643	0.0157	0.417	0.01751	0.04857		3.71257	1.10261	1.03148
365.877	0.95763	0.97447	0.97853	0.91811		365.877	0.8341	0.79626	0.78343	0.7884		366	0.44545		2.72786	0.89887	0.84729	0.3135	0.25285		18.2	0.42197		2.72786	0.01578	0.41711	0.01771	0.04873		3.72258	1.09854	1.02909
365.928	0.95762	0.97451	0.97854	0.91781		365.928	0.8341	0.79629	0.78336	0.7883		366.5	0.44667		2.7293	0.89918	0.84721	0.31339	0.25346		18.3	0.41678		2.7293	0.01586	0.41713	0.01785	0.04887		3.73258	1.09482	1.02636
365.98	0.95761	0.97452	0.97854	0.91752		365.98	0.83409	0.79632	0.78328	0.7882		367	0.43818		2.73074	0.90034	0.84791	0.31435	0.25443		18.4	0.41165		2.73074	0.01598	0.41711	0.01801	0.049		3.74259	1.09151	1.02346
366.032	0.95761	0.97456	0.97855	0.91722		366.032	0.83408	0.79635	0.78321	0.78809		367.5	0.4297		2.73218	0.90159	0.84861	0.31572	0.25542		18.5	0.40659		2.73218	0.01612	0.41709	0.0182	0.04912		3.7526	1.08865	1.02051
366.083	0.95759	0.97457	0.97856	0.91692		366.083	0.83406	0.79637	0.78314	0.78796		368	0.40485		2.73362	0.90275	0.84921	0.31735	0.25632		18.6	0.4016		2.73362	0.01623	0.41706	0.0184	0.04924		3.7626	1.08621	1.01764
366.135	0.95757	0.9746	0.97856	0.91663		366.135	0.83405	0.79639	0.78306	0.78785		368.5	0.40182		2.73506	0.90514	0.85108	0.3199	0.25803		18.7	0.39666		2.73506	0.01628	0.41711	0.01861	0.04936		3.77261	1.08416	1.01492
366.187	0.95756	0.97462	0.97856	0.91633		366.187	0.83403	0.79642	0.78298	0.78772		369	0.42		2.7365	0.90731	0.85264	0.32186	0.25956		18.8	0.39179		2.7365	0.01628	0.41722	0.01881	0.04947		3.78262	1.08235	1.01239
366.238	0.95753	0.97464	0.97856	0.91603		366.238	0.834	0.79644	0.78291	0.78758		369.5	0.45152		2.73795	0.9072	0.85191	0.32267	0.25947		18.9	0.38698		2.73795	0.01626	0.41717	0.0189	0.04951		3.79262	1.08064	1.01013
366.29	0.9575	0.97465	0.97856	0.91573		366.29	0.83398	0.79647	0.78282	0.78746		370	0.45758		2.73939	0.90776	0.8518	0.3253	0.2595		19	0.38224		2.73939	0.01619	0.41699	0.01887	0.04952		3.80263	1.07888	1.00819
366.342	0.95747	0.97466	0.97856	0.91543		366.342	0.83405	0.7965	0.78275	0.7873		370.5	0.41394		2.74084	0.91307	0.85676	0.33093	0.26302		19.1	0.37755		2.74084	0.01631	0.41738	0.01896	0.04985		3.81264	1.07699	1.00657
366.394	0.95744	0.97466	0.97855	0.91514		366.394	0.83412	0.79652	0.78267	0.78715		371	0.42		2.74229	0.91781	0.86142	0.33353	0.26741		19.2	0.37293		2.74229	0.01664	0.4184	0.01939	0.05053		3.82264	1.07494	1.00522
366.446	0.9574	0.97466	0.97853	0.91484		366.446	0.83418	0.79654	0.78258	0.78699		371.5	0.43697		2.74374	0.91872	0.86191	0.33337	0.2694		19.3	0.36837		2.74374	0.01685	0.41914	0.01979	0.05102		3.83265	1.07275	1.00407
366.497	0.95735	0.97466	0.97853	0.91454		366.497	0.83424	0.79657	0.78251	0.78683		372	0.40848		2.74519	0.91894	0.86156	0.33363	0.27059		19.4	0.36387		2.74519	0.01691	0.41961	0.02001	0.0513		3.84266	1.07053	1.0031
366.549	0.95731	0.97465	0.9785	0.91424		366.549	0.8343	0.7966	0.78242	0.78666		372.5	0.3897		2.74665	0.91989	0.86214	0.33501	0.27211		19.5	0.35942		2.74665	0.01689	0.42005	0.02017	0.05148		3.85267	1.06838	1.00225
366.601	0.95725	0.97463	0.97848	0.91393		366.601	0.83436	0.79661	0.78234	0.78648		373	0.37515		2.7481	0.9213	0.86329	0.33703	0.27398		19.6	0.35504		2.7481	0.01688	0.42054	0.02036	0.05166		3.86267	1.0664	1.0014
366.653	0.95719	0.97461	0.97846	0.91362		366.653	0.83442	0.79664	0.78226	0.7863		373.5	0.33818		2.74956	0.9227	0.8643	0.33916	0.27575		19.7	0.35071		2.74956	0.01693	0.42109	0.02052	0.05195		3.87268	1.06465	1.00039
366.705	0.95713	0.9746	0.97842	0.91331		366.705	0.83447	0.79666	0.78217	0.78612		374	0.33697		2.75102	0.92407	0.86526	0.3414	0.27737		19.8	0.34644		2.75102	0.01708	0.42168	0.02068	0.05229		3.88269	1.06318	0.99908
366.757	0.95706	0.97456	0.97839	0.913		366.757	0.83453	0.79669	0.78209	0.78592		374.5	0.33455		2.75248	0.92519	0.86598	0.34362	0.27871		19.9	0.34222		2.75248	0.01728	0.42216	0.0209	0.05255		3.89269	1.06201	0.99739
366.808	0.95699	0.97451	0.97834	0.91268		366.808	0.83459	0.7967	0.782	0.78572		375	0.35697		2.75394	0.9257	0.86615	0.34579	0.27959		20	0.33806		2.75394	0.0174	0.4224	0.0211	0.05265		3.9027	1.06108	0.99534
366.86	0.95692	0.97447	0.97829	0.91236		366.86	0.83464	0.79672	0.78191	0.78551		375.5	0.39515		2.7554	0.92764	0.86832	0.35004	0.28209					2.7554	0.0174	0.4229	0.02131	0.05289		3.91271	1.06036	0.99303
366.912	0.95683	0.97442	0.97823	0.91204		366.912	0.83469	0.79674	0.78182	0.7853		376	0.40909		2.75687	0.93197	0.87281	0.35492	0.2868					2.75687	0.01746	0.4242	0.02163	0.0535		3.92271	1.05979	0.99065
366.964	0.95675	0.97436	0.97817	0.91172		366.964	0.83475	0.79676	0.78173	0.78508		376.5	0.40242		2.75833	0.93391	0.87407	0.35624	0.28939					2.75833	0.0176	0.42535	0.02191	0.05404		3.93272	1.05929	0.98847
367.016	0.95666	0.97428	0.97812	0.91139		367.016	0.8348	0.79677	0.78163	0.78485		377	0.43152		2.7598	0.93392	0.87343	0.35686	0.29051					2.7598	0.01771	0.42613	0.02208	0.05435		3.94273	1.05878	0.9867
367.068	0.95656	0.9742	0.97804	0.91106		367.068	0.83486	0.79679	0.78154	0.78462		377.5	0.48182		2.76127	0.934	0.8731	0.35879	0.29171					2.76127	0.01778	0.42684	0.02222	0.05457		3.95273	1.05814	0.98548
367.12	0.95645	0.97411	0.97797	0.91072		367.12	0.8349	0.79681	0.78145	0.78439		378	0.51879		2.76274	0.93527	0.87447	0.36274	0.29421					2.76274	0.01798	0.42774	0.02249	0.05484		3.96274	1.05735	0.98486
367.172	0.95635	0.97401	0.97788	0.91039		367.172	0.83495	0.79682	0.78135	0.78416		378.5	0.50545		2.76422	0.93733	0.87714	0.36695	0.29767					2.76422	0.01828	0.42879	0.02288	0.0552		3.97275	1.05633	0.98477
367.224	0.95624	0.97391	0.97779	0.91005		367.224	0.83501	0.79683	0.78124	0.78391		379	0.45091		2.76569	0.93842	0.8785	0.3694	0.30009					2.76569	0.01841	0.42969	0.02317	0.05556		3.98276	1.05507	0.9851
367.276	0.95613	0.97379	0.9777	0.90971		367.276	0.83506	0.79684	0.78114	0.78366		379.5	0.40424		2.76717	0.93922	0.87935	0.37181	0.30232					2.76717	0.01847	0.43059	0.0234	0.05597		3.99276	1.05358	0.98575
367.328	0.956	0.97367	0.9776	0.90936		367.328	0.83512	0.79685	0.78103	0.78341		380	0.42485		2.76864	0.94045	0.88058	0.37457	0.305					2.76864	0.01863	0.43166	0.02367	0.05641		4.00277	1.05191	0.98663
367.38	0.95589	0.97353	0.97749	0.90902		367.38	0.83518	0.79686	0.78093	0.78316		380.5	0.45515		2.77012	0.94166	0.8816	0.37703	0.30743					2.77012	0.01887	0.43277	0.02394	0.05678		4.01278	1.05015	0.98766
367.432	0.95576	0.97338	0.97737	0.90867		367.432	0.83523	0.79687	0.78082	0.78289		381	0.46303		2.7716	0.94326	0.88309	0.38005	0.31027					2.7716	0.01907	0.43396	0.0242	0.05714		4.02278	1.04843	0.98874
367.484	0.95563	0.97322	0.97726	0.90833		367.484	0.83529	0.79687	0.78071	0.78263		381.5	0.41697		2.77308	0.94492	0.88484	0.38293	0.31341					2.77308	0.01919	0.43525	0.0245	0.0575		4.03279	1.04688	0.98969
367.536	0.95551	0.97306	0.97714	0.90799		367.536	0.83535	0.79689	0.7806	0.78236		382	0.35576		2.77457	0.9458	0.88554	0.3848	0.31555					2.77457	0.01921	0.43635	0.02475	0.0578		4.0428	1.04563	0.99031
367.589	0.95537	0.97289	0.97701	0.90764		367.589	0.83541	0.7969	0.78048	0.78209		382.5	0.30788		2.77605	0.94631	0.88587	0.38707	0.31741					2.77605	0.01922	0.4374	0.02498	0.05812		4.0528	1.04477	0.99047
367.641	0.95525	0.97271	0.97689	0.9073		367.641	0.83547	0.79691	0.78037	0.78181		383	0.27576		2.77754	0.94729	0.88683	0.39036	0.31993					2.77754	0.01931	0.43858	0.02521	0.05849		4.06281	1.04436	0.99016
367.693	0.95512	0.97252	0.97676	0.90696		367.693	0.83553	0.79692	0.78025	0.78154		383.5	0.26667		2.77903	0.94828	0.88788	0.39349	0.32258					2.77903	0.01948	0.43977	0.02546	0.05883		4.07282	1.04432	0.98949
367.745	0.95499	0.97231	0.97662	0.90663		367.745	0.8356	0.79694	0.78013	0.78125		384	0.30909		2.78052	0.94908	0.88867	0.39618	0.32492					2.78052	0.01971	0.44089	0.02571	0.05915		4.08282	1.04454	0.98856
367.797	0.95486	0.97211	0.97648	0.9063		367.797	0.83566	0.79695	0.78001	0.78096		384.5	0.37212		2.78201	0.95006	0.88982	0.39924	0.3277					2.78201	0.01999	0.44214	0.02603	0.05956		4.09283	1.04489	0.98746
367.849	0.95474	0.97189	0.97635	0.90597		367.849	0.83573	0.79697	0.77989	0.78069		385	0.40848		2.7835	0.95118	0.89092	0.40218	0.3307					2.7835	0.02022	0.44348	0.02639	0.06002		4.10284	1.04518	0.98626
367.902	0.95461	0.97165	0.9762	0.90565		367.902	0.8358	0.79698	0.77977	0.78039		385.5	0.3903		2.785	0.95162	0.89111	0.40447	0.33286					2.785	0.02037	0.4446	0.02668	0.06041		4.11285	1.04526	0.98508
367.954	0.95449	0.97142	0.97607	0.90533		367.954	0.83587	0.797	0.77965	0.78011		386	0.37636		2.7865	0.95155	0.89155	0.40774	0.33515					2.7865	0.02051	0.44571	0.02697	0.06079		4.12285	1.04505	0.98408
368.006	0.95436	0.97118	0.97592	0.90501		368.006	0.83594	0.79702	0.77953	0.77981		386.5	0.39152		2.78799	0.9527	0.89373	0.41261	0.33915					2.78799	0.02061	0.44721	0.02736	0.0613		4.13286	1.04454	0.98341
368.058	0.95424	0.97093	0.97577	0.90471		368.058	0.83601	0.79704	0.77941	0.77953		387	0.39455		2.78949	0.95431	0.89565	0.41602	0.34304					2.78949	0.02069	0.44879	0.02774	0.06179		4.14287	1.0438	0.98321
368.11	0.95413	0.97067	0.97564	0.90442		368.11	0.83609	0.79706	0.77928	0.77924		387.5	0.38909		2.79099	0.95515	0.89618	0.41799	0.34566					2.79099	0.02085	0.45016	0.02804	0.06216		4.15287	1.0429	0.98359
368.163	0.95401	0.97041	0.97549	0.90413		368.163	0.83617	0.79708	0.77916	0.77894		388	0.38545		2.7925	0.95569	0.89669	0.42037	0.34812					2.7925	0.02112	0.45151	0.02835	0.06248		4.16288	1.04192	0.98463
368.215	0.95389	0.97014	0.97535	0.90384		368.215	0.83625	0.7971	0.77903	0.77866		388.5	0.38242		2.794	0.95621	0.89767	0.42347	0.35098					2.794	0.02133	0.45295	0.0287	0.06286		4.17289	1.04093	0.9863
368.267	0.95379	0.96987	0.97521	0.90357		368.267	0.83634	0.79713	0.77891	0.77837		389	0.41515		2.79551	0.95664	0.89864	0.4267	0.35392					2.79551	0.0214	0.4544	0.02907	0.06329		4.18289	1.03997	0.98839
368.32	0.95368	0.9696	0.97508	0.90331		368.32	0.83642	0.79715	0.77879	0.77809		389.5	0.46061		2.79702	0.95722	0.89937	0.42977	0.35672					2.79702	0.02145	0.45587	0.02944	0.06373		4.1929	1.03909	0.99058
368.372	0.95358	0.96933	0.97494	0.90306		368.372	0.83651	0.79718	0.77868	0.77781		390	0.48303		2.79853	0.95787	0.89999	0.43264	0.35937					2.79853	0.02163	0.45729	0.02975	0.0642		4.20291	1.03831	0.99248
368.424	0.95347	0.96905	0.97481	0.90281		368.424	0.8366	0.7972	0.77857	0.77754		390.5	0.48727		2.80004	0.95797	0.90034	0.43534	0.36165					2.80004	0.02186	0.45854	0.03001	0.0646		4.21291	1.03765	0.99377
368.477	0.95338	0.96878	0.97467	0.90257		368.477	0.83668	0.79722	0.77845	0.77727		391	0.51576		2.80155	0.95756	0.90055	0.4385	0.36374					2.80155	0.02207	0.45972	0.03025	0.06486		4.22292	1.0372	0.9942
368.529	0.95329	0.9685	0.97455	0.90236		368.529	0.83678	0.79725	0.77835	0.77701		391.5	0.52303		2.80306	0.9574	0.90183	0.4433	0.36694					2.80306	0.02226	0.46125	0.03056	0.06512		4.23293	1.03705	0.99369
368.581	0.9532	0.96824	0.97443	0.90214		368.581	0.83688	0.79728	0.77824	0.77676		392	0.48182		2.80458	0.95871	0.90431	0.44834	0.37145					2.80458	0.0224	0.46318	0.031	0.06555		4.24294	1.03726	0.99222
368.634	0.95313	0.96798	0.9743	0.90195		368.634	0.83698	0.7973	0.77814	0.77651		392.5	0.40182		2.8061	0.96021	0.90554	0.45098	0.37485					2.8061	0.02252	0.46486	0.03139	0.06605		4.25294	1.0379	0.98993
368.686	0.95305	0.96773	0.97419	0.90176		368.686	0.83698	0.79732	0.77804	0.77627		393	0.29091		2.80762	0.9608	0.90576	0.45291	0.37739					2.80762	0.02268	0.4664	0.03169	0.06654		4.26295	1.03895	0.9871
368.739	0.95298	0.96747	0.97408	0.90159		368.739	0.83699	0.79734	0.77795	0.77605		393.5	0.23152		2.80914	0.96113	0.90616	0.45543	0.38009					2.80914	0.02283	0.46795	0.03201	0.06701		4.27296	1.04034	0.98399
368.791	0.95292	0.96724	0.97398	0.90143		368.791	0.83701	0.79736	0.77785	0.77584		394	0.30061		2.81066	0.96183	0.90678	0.45826	0.38296					2.81066	0.02299	0.46946	0.0324	0.06743		4.28296	1.04193	0.9808
368.844	0.95287	0.96701	0.97388	0.90128		368.844	0.83701	0.79739	0.77777	0.77562		394.5	0.41455		2.81218	0.9623	0.90734	0.4611	0.38563					2.81218	0.02318	0.47091	0.03282	0.06775		4.29297	1.04351	0.97764
368.896	0.95282	0.96678	0.97379	0.90114		368.896	0.83703	0.79741	0.77768	0.77543		395	0.4897		2.81371	0.96232	0.90785	0.46426	0.38828					2.81371	0.02339	0.47241	0.03319	0.068		4.30298	1.04489	0.97457
368.949	0.95278	0.96657	0.9737	0.90102		368.949	0.83705	0.79743	0.77761	0.77525		395.5	0.52121		2.81524	0.9623	0.90856	0.46785	0.39134					2.81524	0.02354	0.47407	0.03353	0.06837		4.31298	1.04593	0.97174
369.001	0.95275	0.96636	0.97363	0.90091		369.001	0.83707	0.79744	0.77753	0.77507		396	0.45879		2.81677	0.96261	0.90929	0.47108	0.3943					2.81677	0.02365	0.47573	0.03386	0.06892		4.32299	1.04655	0.96934
369.054	0.95273	0.96616	0.97355	0.90081		369.054	0.83709	0.79747	0.77746	0.77492		396.5	0.33333		2.8183	0.96291	0.90986	0.47411	0.39699					2.8183	0.02378	0.47735	0.03419	0.0695		4.333	1.04671	0.96746
369.106	0.95271	0.96598	0.97349	0.90073		369.106	0.83712	0.79748	0.77739	0.77476		397	0.25818		2.81983	0.96314	0.91075	0.47775	0.40003					2.81983	0.02399	0.47914	0.03453	0.07002		4.343	1.0465	0.96606
369.159	0.9527	0.9658	0.97344	0.90066		369.159	0.83716	0.79749	0.77732	0.77462		397.5	0.38121		2.82136	0.96369	0.91202	0.48137	0.40342					2.82136	0.02428	0.4811	0.03493	0.07056		4.35301	1.046	0.96495
369.211	0.9527	0.96564	0.97339	0.90059		369.211	0.83719	0.79751	0.77726	0.7745		398	0.51636		2.8229	0.96425	0.913	0.48416	0.40649					2.8229	0.02451	0.48298	0.03535	0.07112		4.36302	1.0454	0.96391
369.264	0.9527	0.96548	0.97335	0.90054		369.264	0.83722	0.79752	0.7772	0.77438		398.5	0.61212		2.82444	0.96446	0.91343	0.4866	0.40919					2.82444	0.02466	0.48466	0.03573	0.07157		4.37303	1.04493	0.96275
369.317	0.95272	0.96534	0.97333	0.9005		369.317	0.83726	0.79753	0.77714	0.77428		399	0.64848		2.82598	0.96456	0.91375	0.48943	0.41188					2.82598	0.02485	0.48625	0.03611	0.07193		4.38303	1.04474	0.96144
369.369	0.95273	0.9652	0.9733	0.90047		369.369	0.83729	0.79754	0.77708	0.77418		399.5	0.66667		2.82752	0.9647	0.9144	0.49278	0.41489					2.82752	0.02506	0.48789	0.03653	0.07234		4.39304	1.04496	0.96
369.422	0.95276	0.96507	0.97328	0.90045		369.422	0.83734	0.79756	0.77703	0.77409		400	0.67273		2.82906	0.96491	0.91515	0.49618	0.41808					2.82906	0.02529	0.48966	0.03697	0.07284		4.40305	1.0457	0.95846
369.474	0.9528	0.96496	0.97328	0.90044		369.474	0.83739	0.79756	0.77698	0.77402		401	0.70303		2.83061	0.96518	0.9156	0.49922	0.42094					2.83061	0.02555	0.49138	0.03735	0.07338		4.41305	1.04698	0.95684
369.527	0.95283	0.96484	0.97328	0.90044		369.527	0.83734	0.79757	0.77692	0.77396		402	0.73333		2.83215	0.96517	0.91596	0.50232	0.4236					2.83215	0.0258	0.49308	0.03773	0.07393		4.42306	1.04876	0.95515
369.58	0.95287	0.96474	0.97328	0.90046		369.58	0.83729	0.79757	0.77688	0.7739		403	0.70303		2.8337	0.96496	0.91654	0.50594	0.4266					2.8337	0.02604	0.49483	0.03814	0.07445		4.43307	1.051	0.9534
369.632	0.95292	0.96465	0.9733	0.90048		369.632	0.83724	0.79758	0.77682	0.77386		404	0.71515		2.83525	0.96523	0.91721	0.50969	0.42992					2.83525	0.02628	0.49665	0.03855	0.07488		4.44307	1.05355	0.95154
369.685	0.95298	0.96456	0.97332	0.90049		369.685	0.8372	0.79759	0.77677	0.77383		405	0.69697		2.8368	0.96562	0.91784	0.51326	0.4333					2.8368	0.02654	0.4985	0.03898	0.07534		4.45308	1.05624	0.94949
369.738	0.95303	0.96448	0.97335	0.90054		369.738	0.83716	0.79758	0.77672	0.77379		406	0.67879		2.83835	0.96571	0.91861	0.5168	0.43676					2.83835	0.02682	0.50052	0.03953	0.07597		4.46309	1.05895	0.94714
369.791	0.95309	0.9644	0.97339	0.90057		369.791	0.83712	0.79758	0.77668	0.77376		407	0.66667		2.83991	0.96615	0.91942	0.52019	0.4402					2.83991	0.02709	0.50257	0.04015	0.07665		4.47309	1.06154	0.94439
369.843	0.95315	0.96434	0.97343	0.90062		369.843	0.83709	0.79759	0.77663	0.77375		408	0.69697		2.84146	0.9665	0.92006	0.52331	0.44337					2.84146	0.02735	0.50446	0.04071	0.07723		4.4831	1.06391	0.94121
369.896	0.95322	0.96427	0.97348	0.90067		369.896	0.83706	0.79759	0.77658	0.77374		409	0.74545		2.84302	0.96679	0.92061	0.52651	0.44648					2.84302	0.02759	0.50633	0.04122	0.07774		4.49311	1.06604	0.93765
369.949	0.95329	0.96423	0.97353	0.90073		369.949	0.83703	0.79759	0.77653	0.77374		410	0.63636		2.84458	0.96719	0.92095	0.52995	0.44973					2.84458	0.02777	0.50828	0.04175	0.07827		4.50312	1.06792	0.93382
370.002	0.95336	0.96417	0.97359	0.90078		370.002	0.837	0.79759	0.77648	0.77373		411	0.70909		2.84614	0.96733	0.92115	0.53359	0.45309					2.84614	0.02796	0.51027	0.04232	0.07892		4.51312	1.06962	0.92989
370.055	0.95343	0.96413	0.97367	0.90085		370.055	0.83698	0.79759	0.77644	0.77375		412	0.75758		2.8477	0.96736	0.92152	0.53751	0.45663					2.8477	0.02826	0.51232	0.0429	0.07972		4.52313	1.07116	0.92609
370.107	0.95349	0.96409	0.97374	0.90093		370.107	0.83696	0.79759	0.77639	0.77375		413	0.72727		2.84927	0.96741	0.92229	0.54175	0.46046					2.84927	0.02864	0.51453	0.04353	0.08062		4.53314	1.07261	0.9227
370.16	0.95356	0.96407	0.97381	0.90099		370.16	0.83694	0.79759	0.77634	0.77376		414	0.71515		2.85083	0.96735	0.92317	0.54597	0.46441					2.85083	0.02904	0.51688	0.04421	0.0815		4.54314	1.07396	0.92001
370.213	0.95362	0.96404	0.9739	0.90107		370.213	0.83693	0.79757	0.77629	0.77378		415	0.74545		2.8524	0.9672	0.92363	0.54997	0.46812					2.8524	0.02936	0.51916	0.04491	0.08225		4.55315	1.07521	0.91822
370.266	0.95368	0.96402	0.974	0.90114		370.266	0.83691	0.79758	0.77624	0.7738		416	0.76364		2.85397	0.96732	0.92415	0.55434	0.47202					2.85397	0.02964	0.52143	0.04567	0.08292		4.56316	1.07637	0.91737
370.319	0.95375	0.964	0.97409	0.90122		370.319	0.83691	0.79757	0.77619	0.77381		417	0.74545		2.85554	0.96752	0.9251	0.5589	0.47628					2.85554	0.02991	0.52387	0.04647	0.08366		4.57316	1.07747	0.91733
370.372	0.95379	0.96399	0.9742	0.9013		370.372	0.83689	0.79757	0.77614	0.77383		418	0.71515		2.85712	0.96789	0.92569	0.56295	0.48035					2.85712	0.03022	0.52637	0.04718	0.08451		4.58317	1.07852	0.91785
370.425	0.95385	0.96398	0.9743	0.90138		370.425	0.83689	0.79757	0.77609	0.77385		419	0.74545		2.85869	0.968	0.92582	0.56691	0.4843					2.85869	0.0306	0.52887	0.04781	0.08542		4.59318	1.07959	0.91864
370.478	0.95389	0.96398	0.97442	0.90146		370.478	0.83688	0.79755	0.77603	0.77387		420	0.67879		2.86027	0.96797	0.92621	0.57116	0.48837					2.86027	0.03105	0.53148	0.04846	0.08633		4.60318	1.08074	0.91948
370.531	0.95395	0.96399	0.97454	0.90153		370.531	0.83689	0.79755	0.77598	0.77391		421	0.77576		2.86185	0.96806	0.92694	0.57532	0.49235					2.86185	0.03145	0.53417	0.04917	0.08718		4.61319	1.08209	0.92017
370.583	0.95399	0.964	0.97466	0.90161		370.583	0.83689	0.79754	0.77593	0.77393		422	0.76364		2.86343	0.96834	0.92747	0.57909	0.49597					2.86343	0.03173	0.53671	0.04991	0.08798		4.6232	1.08378	0.92056
370.636	0.95402	0.96403	0.97479	0.90168		370.636	0.83689	0.79753	0.77587	0.77394		423	0.73939		2.86501	0.96841	0.92768	0.58277	0.49943					2.86501	0.032	0.5392	0.0506	0.08876		4.63321	1.08592	0.92048
370.689	0.95405	0.96405	0.97492	0.90175		370.689	0.83691	0.79752	0.77581	0.77397		424	0.73333		2.86659	0.96841	0.92784	0.58648	0.50289					2.86659	0.03238	0.54185	0.05125	0.08955		4.64321	1.08861	0.9198
370.742	0.95408	0.96408	0.97505	0.90181		370.742	0.83692	0.79752	0.77575	0.774		425	0.75758		2.86818	0.96837	0.92827	0.58995	0.50614					2.86818	0.03278	0.54459	0.05183	0.09034		4.65322	1.09181	0.9184
370.795	0.9541	0.96412	0.97518	0.90189		370.795	0.83693	0.7975	0.77569	0.77402		426	0.73333		2.86977	0.96822	0.92889	0.59297	0.50893					2.86977	0.03306	0.54727	0.05229	0.09102		4.66323	1.09542	0.91632
370.849	0.95412	0.96416	0.97533	0.90194		370.849	0.83695	0.79748	0.77562	0.77404		427	0.70909		2.87136	0.96805	0.9295	0.59578	0.51147					2.87136	0.03325	0.54989	0.05268	0.09161		4.67323	1.09929	0.91376
370.902	0.95414	0.96422	0.97547	0.902		370.902	0.83696	0.79747	0.77555	0.77406		428	0.71515		2.87295	0.9683	0.9301	0.59839	0.51394					2.87295	0.03348	0.5526	0.05312	0.09226		4.68324	1.10324	0.91099
370.955	0.95415	0.96428	0.97561	0.90206		370.955	0.83698	0.79747	0.77548	0.77409		429	0.66667		2.87454	0.96866	0.93046	0.60059	0.51614					2.87454	0.03373	0.55532	0.05358	0.09293		4.69325	1.10703	0.90831
371.008	0.95415	0.96435	0.97576	0.9021		371.008	0.8369	0.79745	0.7754	0.7741		430	0.5303		2.87613	0.96879	0.93044	0.60269	0.51823					2.87613	0.03396	0.55784	0.054	0.09349		4.70325	1.11047	0.90588
371.061	0.95414	0.96443	0.9759	0.90216		371.061	0.83683	0.79743	0.77532	0.77412		431	0.48121		2.87773	0.9688	0.93043	0.60493	0.52038					2.87773	0.03413	0.56028	0.05439	0.094		4.71326	1.1134	0.90377
371.114	0.95414	0.96451	0.97605	0.9022		371.114	0.83676	0.79742	0.77524	0.77415		432	0.8		2.87933	0.96892	0.93064	0.6072	0.52256					2.87933	0.03428	0.56288	0.05485	0.09459		4.72327	1.11574	0.90194
371.167	0.95412	0.96461	0.9762	0.90224		371.167	0.83669	0.79739	0.77515	0.77416		433	0.74545		2.88093	0.96892	0.9309	0.60941	0.52471					2.88093	0.03445	0.5655	0.05533	0.09514		4.73327	1.11745	0.90033
371.22	0.9541	0.96472	0.97635	0.90228		371.22	0.83662	0.79738	0.77505	0.77417		434	0.69091		2.88253	0.96904	0.93118	0.61163	0.52684					2.88253	0.03467	0.56809	0.05573	0.09564		4.74328	1.11857	0.89888
371.273	0.95407	0.96482	0.9765	0.90231		371.273	0.83656	0.79736	0.77495	0.77419		435	0.75758		2.88413	0.96932	0.93154	0.61398	0.52909					2.88413	0.03498	0.57099	0.05613	0.0962		4.75329	1.11923	0.89757
371.327	0.95403	0.96494	0.97665	0.90234		371.327	0.83649	0.79734	0.77484	0.7742		436	0.8303		2.88574	0.9695	0.93193	0.61642	0.53145					2.88574	0.03529	0.57406	0.05659	0.0968		4.7633	1.11954	0.89638
371.38	0.95398	0.96506	0.9768	0.90236		371.38	0.83643	0.79731	0.77472	0.77421		437	0.84242		2.88734	0.96936	0.93229	0.619	0.53397					2.88734	0.03558	0.57699	0.05709	0.09735		4.7733	1.11968	0.89529
371.433	0.95393	0.96519	0.97694	0.90238		371.433	0.83637	0.7973	0.77459	0.77421		438	0.73939		2.88895	0.9692	0.93259	0.62167	0.53656					2.88895	0.03582	0.57967	0.05757	0.09786		4.78331	1.11986	0.89432
371.486	0.95386	0.96532	0.97709	0.90239		371.486	0.83631	0.79726	0.77446	0.77421		439	0.71515		2.89056	0.96917	0.9329	0.62421	0.53903					2.89056	0.03602	0.5824	0.05802	0.09836		4.79332	1.12026	0.89349
371.539	0.95379	0.96546	0.97722	0.9024		371.539	0.83626	0.79724	0.77433	0.77422		440	0.81818		2.89217	0.96919	0.93323	0.62668	0.54145					2.89217	0.03627	0.58547	0.05846	0.09891		4.80332	1.12101	0.89285
371.593	0.95372	0.9656	0.97737	0.90242		371.593	0.83619	0.79722	0.77419	0.77421		441	0.80606		2.89379	0.96935	0.93346	0.62926	0.54401					2.89379	0.03659	0.5889	0.05886	0.09949		4.81333	1.12216	0.89243
371.646	0.95364	0.96575	0.97751	0.90242		371.646	0.83613	0.79719	0.77403	0.77422		442	0.86667		2.8954	0.96975	0.93363	0.63192	0.54669					2.8954	0.03686	0.59238	0.05924	0.10006		4.82334	1.12377	0.89224
371.699	0.95355	0.96589	0.97763	0.90241		371.699	0.83608	0.79715	0.77388	0.77421		443	0.87879		2.89702	0.97014	0.93385	0.6344	0.54915					2.89702	0.037	0.59559	0.05963	0.1006		4.83334	1.1258	0.8922
371.753	0.95344	0.96605	0.97776	0.90241		371.753	0.83603	0.79713	0.77371	0.7742		444	0.85455		2.89864	0.96982	0.934	0.63665	0.55123					2.89864	0.03709	0.59881	0.06005	0.10112		4.84335	1.1282	0.8922
371.806	0.95334	0.9662	0.97789	0.9024		371.806	0.83597	0.7971	0.77354	0.77419		445	0.88485		2.90026	0.96914	0.93415	0.63892	0.55325					2.90026	0.0372	0.60221	0.0605	0.10165		4.85336	1.13089	0.89211
371.859	0.95323	0.96635	0.978	0.90238		371.859	0.83592	0.79706	0.77336	0.77419		446	0.79394		2.90189	0.96865	0.9345	0.64121	0.55546					2.90189	0.03737	0.60541	0.06095	0.10215		4.86336	1.1338	0.89185
371.912	0.95311	0.96651	0.97812	0.90236		371.912	0.83587	0.79703	0.77318	0.77417		447	0.90303		2.90351	0.96888	0.93483	0.64318	0.55754					2.90351	0.03759	0.60795	0.06131	0.1025		4.87337	1.13675	0.89139
371.966	0.953	0.96667	0.97822	0.90234		371.966	0.83581	0.79699	0.77299	0.77415		448	0.91515		2.90514	0.96935	0.93501	0.64488	0.55934					2.90514	0.0378	0.61039	0.0616	0.10279		4.88338	1.13957	0.89076
372.019	0.95287	0.96683	0.97833	0.90231		372.019	0.83576	0.79696	0.77279	0.77413		449	0.90909		2.90676	0.96962	0.93514	0.64643	0.56097					2.90676	0.038	0.61338	0.06188	0.10318		4.89339	1.14218	0.88995
372.073	0.95274	0.96698	0.97842	0.90227		372.073	0.83571	0.79693	0.77259	0.77411		450	0.94545		2.9084	0.96977	0.93534	0.64772	0.56231					2.9084	0.03823	0.61684	0.06214	0.10368		4.90339	1.14445	0.88893
372.126	0.9526	0.96714	0.97851	0.90223		372.126	0.83566	0.79688	0.77238	0.77409		451	0.98182		2.91003	0.96983	0.93567	0.64888	0.56347					2.91003	0.03847	0.62021	0.06241	0.10418		4.9134	1.14635	0.8876
372.179	0.95247	0.96729	0.9786	0.90219		372.179	0.8356	0.79685	0.77217	0.77405		452	0.93939		2.91166	0.96968	0.93587	0.65	0.56458					2.91166	0.03867	0.623	0.06265	0.10459		4.92341	1.14789	0.88584
372.233	0.95232	0.96743	0.97867	0.90214		372.233	0.83555	0.79681	0.77195	0.77403		453	0.86667		2.9133	0.96946	0.93568	0.65108	0.56566					2.9133	0.03883	0.6255	0.06283	0.10495		4.93341	1.14914	0.88358
372.286	0.95218	0.96758	0.97873	0.90209		372.286	0.8355	0.79677	0.77174	0.774		454	0.92727		2.91493	0.96942	0.9353	0.65213	0.5667					2.91493	0.03901	0.62807	0.06298	0.10527		4.94342	1.15018	0.88075
372.34	0.95204	0.96773	0.9788	0.90203		372.34	0.83546	0.79673	0.77152	0.77397		455	0.92121		2.91657	0.96956	0.9352	0.65307	0.56766					2.91657	0.03918	0.63061	0.06312	0.10557		4.95343	1.15107	0.87738
372.393	0.95189	0.96786	0.97885	0.90198		372.393	0.8354	0.79669	0.77128	0.77394		456	0.95152		2.91822	0.96976	0.93533	0.65391	0.56851					2.91822	0.03927	0.63304	0.06324	0.10596		4.96343	1.15186	0.87353
372.447	0.95174	0.968	0.97891	0.90191		372.447	0.83535	0.79663	0.77106	0.77391		457	0.96364		2.91986	0.97007	0.93541	0.65467	0.56927					2.91986	0.0393	0.63492	0.06339	0.10638		4.97344	1.15261	0.8693
372.5	0.9516	0.96813	0.97894	0.90186		372.5	0.8353	0.79659	0.77083	0.77387		458	0.93939		2.9215	0.96985	0.93558	0.65549	0.57006					2.9215	0.03939	0.63617	0.06361	0.10668		4.98345	1.15332	0.86476
372.554	0.95145	0.96826	0.97898	0.90178		372.554	0.83525	0.79654	0.7706	0.77384		459	0.93333		2.92315	0.96964	0.93594	0.65639	0.57093					2.92315	0.03953	0.63736	0.06384	0.10691		4.99345	1.15398	0.86003
372.607	0.9513	0.96838	0.97902	0.90171		372.607	0.8352	0.79649	0.77037	0.77379		460	0.92727		2.9248	0.96974	0.93608	0.65716	0.57175					2.9248	0.0396	0.63873	0.06402	0.1072		5.00346	1.15455	0.85527
372.661	0.95114	0.96848	0.97904	0.90164		372.661	0.83515	0.79643	0.77015	0.77376		461	0.95758		2.92645	0.97003	0.93599	0.65779	0.57247					2.92645	0.03969	0.63983	0.06418	0.1075		5.01347	1.15501	0.85074
372.714	0.95099	0.96859	0.97906	0.90155		372.714	0.8351	0.79638	0.76992	0.77371		462	0.9697		2.9281	0.96982	0.93613	0.65852	0.57327					2.9281	0.03986	0.6405	0.06435	0.10785		5.02348	1.15534	0.84675
372.768	0.95083	0.96869	0.97908	0.90148		372.768	0.83505	0.79632	0.76969	0.77367		463	0.9697		2.92976	0.9699	0.93639	0.65939	0.57414					2.92976	0.04003	0.64072	0.06451	0.10828		5.03348	1.1555	0.84363
372.822	0.95067	0.96878	0.97908	0.90139		372.822	0.835	0.79627	0.76947	0.77363		464	0.93939		2.93141	0.97032	0.93644	0.66029	0.57503					2.93141	0.04018	0.64044	0.06467	0.1087		5.04349	1.15553	0.84159
372.875	0.95052	0.96887	0.97909	0.9013		372.875	0.83495	0.79621	0.76925	0.77357		465	0.93333		2.93307	0.97037	0.93641	0.66121	0.57598					2.93307	0.04034	0.63971	0.06485	0.10907		5.0535	1.1554	0.84067
372.929	0.95036	0.96894	0.97908	0.90121		372.929	0.8349	0.79615	0.76904	0.77353		466	0.95152		2.93473	0.96994	0.93642	0.66216	0.57698					2.93473	0.04053	0.63855	0.06504	0.10941		5.0635	1.15519	0.84075
372.983	0.9502	0.96902	0.97908	0.90111		372.983	0.83485	0.79609	0.76882	0.77347		467	0.90909		2.93639	0.96982	0.93658	0.66316	0.57802					2.93639	0.04073	0.63685	0.06527	0.10976		5.07351	1.15498	0.84154
373.036	0.95004	0.96908	0.97908	0.90101		373.036	0.8348	0.79603	0.76861	0.77342		468	0.94545		2.93806	0.97003	0.93678	0.66418	0.57906					2.93806	0.04093	0.63435	0.06557	0.1102		5.08352	1.15486	0.84269
373.09	0.94987	0.96913	0.97906	0.90091		373.09	0.83475	0.79597	0.76841	0.77336		469	0.95152		2.93972	0.97013	0.93705	0.66516	0.58007					2.93972	0.0411	0.63134	0.06594	0.11068		5.09352	1.15497	0.84381
373.144	0.94971	0.96917	0.97904	0.9008		373.144	0.8347	0.79591	0.76821	0.77329		470	0.91515		2.94139	0.97001	0.93735	0.6662	0.58113					2.94139	0.04121	0.6286	0.06629	0.11109		5.10353	1.15541	0.84457
373.197	0.94954	0.96921	0.97902	0.90069		373.197	0.83465	0.79584	0.76802	0.77323		471	0.92727		2.94306	0.96993	0.93754	0.66741	0.58236					2.94306	0.04134	0.62602	0.0666	0.11143		5.11354	1.15623	0.8447
373.251	0.94937	0.96924	0.979	0.90057		373.251	0.8346	0.79577	0.76782	0.77317		472	0.97576		2.94473	0.96988	0.93758	0.6687	0.58369					2.94473	0.04155	0.62281	0.06697	0.1118		5.12354	1.15743	0.844
373.305	0.9492	0.96926	0.97897	0.90046		373.305	0.83455	0.79572	0.76765	0.7731		473	0.93939		2.9464	0.96967	0.93757	0.66996	0.58496					2.9464	0.04187	0.61883	0.06736	0.11225		5.13355	1.15892	0.84234
373.359	0.94903	0.96926	0.97894	0.90033		373.359	0.83451	0.79565	0.76747	0.77303		474	0.95152		2.94808	0.9699	0.9378	0.67128	0.58628					2.94808	0.04219	0.61433	0.06771	0.11279		5.14356	1.1606	0.83967
373.412	0.94886	0.96927	0.97891	0.9002		373.412	0.83446	0.79558	0.7673	0.77296		475	0.98182		2.94975	0.97032	0.93822	0.67257	0.58764					2.94975	0.0424	0.61	0.06803	0.11338		5.15357	1.16235	0.836
373.466	0.9487	0.96926	0.97887	0.90006		373.466	0.83441	0.79552	0.76713	0.77288		476	0.94545		2.95143	0.9704	0.93858	0.67381	0.58895					2.95143	0.04254	0.60634	0.06837	0.11391		5.16357	1.16402	0.83145
373.52	0.94853	0.96924	0.97882	0.89992		373.52	0.83437	0.79545	0.76697	0.77281		477	0.95152		2.95311	0.97044	0.93882	0.67518	0.59036					2.95311	0.04276	0.6029	0.06877	0.11442		5.17358	1.1655	0.82628
373.574	0.94837	0.96923	0.97878	0.89978		373.574	0.83432	0.79538	0.76683	0.77272		478	0.98182		2.9548	0.97022	0.93884	0.67675	0.59196					2.9548	0.0431	0.5995	0.06926	0.11501		5.18359	1.16665	0.8208
373.628	0.9482	0.96918	0.97873	0.89962		373.628	0.83428	0.7953	0.76669	0.77265		479	0.96364		2.95648	0.97025	0.93866	0.6784	0.59373					2.95648	0.04348	0.59672	0.06979	0.1156		5.19359	1.16737	0.81537
373.681	0.94804	0.96915	0.97867	0.89946		373.681	0.83424	0.79523	0.76655	0.77256		480	0.98182		2.95817	0.97058	0.9385	0.68005	0.59555					2.95817	0.04385	0.59474	0.07026	0.11611		5.2036	1.16763	0.81028
373.735	0.94787	0.9691	0.97862	0.8993		373.735	0.8342	0.79515	0.76642	0.77248		481	0.98182		2.95986	0.97033	0.93864	0.68173	0.59734					2.95986	0.04417	0.59311	0.07065	0.11662		5.21361	1.16734	0.80572
373.789	0.94772	0.96904	0.97855	0.89913		373.789	0.83416	0.79508	0.7663	0.7724		482	0.98182		2.96155	0.97011	0.93909	0.68351	0.59914					2.96155	0.04442	0.59163	0.07109	0.11721		5.22361	1.16649	0.80177
373.843	0.94757	0.96897	0.97849	0.89895		373.843	0.83413	0.79499	0.76618	0.77231		483	0.9697		2.96324	0.97032	0.9393	0.68544	0.60107					2.96324	0.04465	0.59042	0.07158	0.11786		5.23362	1.16513	0.79844
373.897	0.94743	0.96889	0.97843	0.89877		373.897	0.83409	0.79491	0.76608	0.77222		484	0.95152		2.96493	0.97039	0.93928	0.68742	0.60307					2.96493	0.04494	0.58961	0.07205	0.11855		5.24363	1.16335	0.79573
373.951	0.94729	0.96881	0.97836	0.89858		373.951	0.83406	0.79484	0.76598	0.77213		485	0.95152		2.96663	0.97012	0.93945	0.68935	0.60506					2.96663	0.04533	0.58927	0.07252	0.11925		5.25363	1.16128	0.79362
374.005	0.94716	0.96872	0.97828	0.89839		374.005	0.83402	0.79475	0.76589	0.77204		486	0.7697		2.96833	0.96978	0.9399	0.69133	0.60713					2.96833	0.0457	0.58944	0.07308	0.11988		5.26364	1.15908	0.79209
374.059	0.94703	0.96863	0.97821	0.89819		374.059	0.83399	0.79467	0.7658	0.77193		487	0.86061		2.97003	0.96994	0.9403	0.69344	0.60933					2.97003	0.046	0.58997	0.0737	0.12038		5.27365	1.15693	0.79109
374.113	0.94692	0.96852	0.97813	0.89798		374.113	0.83397	0.79458	0.76573	0.77184		488	0.93333		2.97173	0.97035	0.94055	0.69568	0.61168					2.97173	0.04632	0.59072	0.07432	0.12081		5.28366	1.15503	0.79056
374.167	0.9468	0.96841	0.97806	0.89777		374.167	0.83394	0.79449	0.76565	0.77174		489	0.87879		2.97343	0.97062	0.94096	0.69795	0.61414					2.97343	0.04674	0.59176	0.07488	0.12131		5.29366	1.15355	0.79035
374.221	0.9467	0.9683	0.97798	0.89756		374.221	0.83392	0.79441	0.76558	0.77166		490	0.98182		2.97514	0.9708	0.94125	0.70025	0.61666					2.97514	0.04726	0.59312	0.07545	0.12191		5.30367	1.15256	0.79028
374.275	0.94661	0.96818	0.9779	0.89734		374.275	0.8339	0.79432	0.76552	0.77155		491	0.94545		2.97685	0.97045	0.9413	0.70259	0.61919					2.97685	0.04779	0.59452	0.07609	0.12251		5.31368	1.15208	0.79016
374.329	0.94653	0.96806	0.97783	0.89712		374.329	0.83387	0.79424	0.76547	0.77146		492	0.90303		2.97856	0.97038	0.94138	0.70496	0.62173					2.97856	0.04823	0.59596	0.07672	0.12307		5.32368	1.1521	0.78978
374.383	0.94645	0.96793	0.97774	0.89689		374.383	0.83386	0.79415	0.76542	0.77137		493	0.96364		2.98027	0.97039	0.94163	0.70744	0.62438					2.98027	0.04858	0.59767	0.07734	0.12368		5.33369	1.15254	0.78901
374.437	0.94639	0.96779	0.97767	0.89667		374.437	0.83384	0.79407	0.76537	0.77128		494	0.93939		2.98198	0.97012	0.94199	0.70996	0.62708					2.98198	0.04897	0.5993	0.07799	0.12431		5.3437	1.15332	0.78778
374.491	0.94633	0.96766	0.97759	0.89643		374.491	0.83384	0.79397	0.76533	0.77119		495	1		2.9837	0.97023	0.94236	0.71247	0.62979					2.9837	0.04945	0.60012	0.07867	0.12484		5.3537	1.1543	0.78618
374.545	0.94629	0.96753	0.97752	0.89619		374.545	0.83373	0.79389	0.7653	0.77111		496	0.95152		2.98542	0.97045	0.94259	0.71502	0.63258					2.98542	0.04996	0.59968	0.07936	0.12529		5.36371	1.15531	0.78434
374.599	0.94625	0.96738	0.97744	0.89595		374.599	0.83362	0.79381	0.76526	0.77102		497	0.96364		2.98714	0.97035	0.94268	0.71771	0.63555					2.98714	0.05042	0.59718	0.08009	0.12582		5.37372	1.15623	0.78248
374.653	0.94622	0.96725	0.97737	0.89571		374.653	0.83352	0.79373	0.76524	0.77095		498	0.93939		2.98886	0.97013	0.94286	0.72047	0.63865					2.98886	0.05086	0.59473	0.08087	0.1264		5.38372	1.15693	0.78077
374.708	0.9462	0.96711	0.97729	0.89546		374.708	0.83342	0.79365	0.76521	0.77087		499	0.93939		2.99058	0.9703	0.94303	0.72325	0.64173					2.99058	0.0514	0.59447	0.08167	0.12695		5.39373	1.15727	0.77932
374.762	0.9462	0.96697	0.97722	0.89521		374.762	0.83332	0.79357	0.76519	0.7708		500	0.93939		2.99231	0.9705	0.94315	0.72611	0.64485					2.99231	0.05199	0.59485	0.08247	0.12749		5.40374	1.15716	0.77814
374.816	0.9462	0.96683	0.97714	0.89496		374.816	0.83323	0.79349	0.76518	0.77074		501	0.90909		2.99404	0.97064	0.94339	0.7291	0.64809					2.99404	0.05251	0.59434	0.08326	0.12802		5.41375	1.15652	0.77722
374.87	0.94619	0.96668	0.97707	0.8947		374.87	0.83313	0.79341	0.76517	0.77067		502	0.90909		2.99576	0.97037	0.94387	0.73224	0.65151					2.99576	0.05294	0.59235	0.08408	0.12853		5.42375	1.15534	0.77655
374.924	0.94621	0.96654	0.977	0.89446		374.924	0.83304	0.79334	0.76516	0.77062		503	0.95152		2.9975	0.97029	0.94426	0.73546	0.65502					2.9975	0.05345	0.58934	0.08491	0.12907		5.43376	1.15368	0.77611
374.979	0.94623	0.9664	0.97693	0.89419		374.979	0.83296	0.79326	0.76516	0.77057		504	0.88485		2.99923	0.97073	0.94457	0.73872	0.65865					2.99923	0.05409	0.58667	0.08577	0.12967		5.44377	1.15165	0.77593
375.033	0.94625	0.96627	0.97686	0.89393		375.033	0.83287	0.79319	0.76516	0.77052		505	0.94545		3.00097	0.97115	0.94483	0.74205	0.66243					3.00097	0.05474	0.58549	0.08674	0.13032		5.45377	1.14938	0.77604
375.087	0.94628	0.96613	0.97679	0.89368		375.087	0.83279	0.79313	0.76517	0.77048		506	0.98788		3.0027	0.97105	0.94514	0.74549	0.66629					3.0027	0.0554	0.58568	0.08778	0.13095		5.46378	1.14707	0.77647
375.141	0.94632	0.96599	0.97673	0.89343		375.141	0.83271	0.79306	0.76518	0.77045		507	0.94545		3.00444	0.97094	0.94562	0.74898	0.67015					3.00444	0.05609	0.5859	0.08882	0.13158		5.47379	1.14488	0.77722
375.196	0.94635	0.96586	0.97667	0.89317		375.196	0.83263	0.79299	0.7652	0.77042		508	0.92121		3.00618	0.97084	0.94609	0.75249	0.674					3.00618	0.05673	0.58379	0.08981	0.13226		5.48379	1.14297	0.77824
375.25	0.94639	0.96573	0.9766	0.89291		375.25	0.83255	0.79292	0.76522	0.77039		509	0.96364		3.00793	0.97074	0.94622	0.75605	0.6779					3.00793	0.05733	0.5819	0.09081	0.133		5.4938	1.14147	0.77947
375.304	0.94644	0.96561	0.97654	0.89266		375.304	0.83248	0.79286	0.76524	0.77038		510	0.93939		3.00967	0.9708	0.94614	0.75962	0.68189					3.00967	0.05794	0.58287	0.09185	0.13379		5.50381	1.14044	0.78082
375.359	0.94649	0.96548	0.97647	0.89241		375.359	0.8324	0.79279	0.76527	0.77036		511	0.95758		3.01142	0.97053	0.94628	0.76324	0.68598					3.01142	0.05858	0.58303	0.09292	0.13456		5.51381	1.13986	0.78219
375.413	0.94654	0.96537	0.97641	0.89216		375.413	0.83233	0.79273	0.7653	0.77035		512	0.98182		3.01317	0.97048	0.94686	0.76691	0.69012					3.01317	0.05932	0.58191	0.09397	0.13518		5.52382	1.1397	0.78348
375.467	0.94659	0.96525	0.97635	0.89191		375.467	0.83227	0.79268	0.76534	0.77036		513	0.92121		3.01492	0.97044	0.94775	0.77058	0.69422					3.01492	0.06012	0.57992	0.09501	0.13576		5.53383	1.13991	0.78463
375.522	0.94665	0.96515	0.9763	0.89167		375.522	0.8322	0.79262	0.76537	0.77036		514	0.90303		3.01668	0.97041	0.94849	0.77421	0.69826					3.01668	0.06089	0.57662	0.09604	0.13652		5.54384	1.14041	0.78558
375.576	0.9467	0.96504	0.97624	0.89144		375.576	0.83214	0.79256	0.76541	0.77036		515	0.92727		3.01843	0.97065	0.94866	0.77774	0.70219					3.01843	0.06162	0.57247	0.09705	0.13741		5.55384	1.14109	0.78632
375.631	0.94676	0.96493	0.97619	0.89121		375.631	0.83207	0.79251	0.76546	0.77037		516	0.93939		3.02019	0.97079	0.94854	0.78114	0.70598					3.02019	0.06234	0.56907	0.09807	0.1382		5.56385	1.14184	0.78686
375.685	0.94681	0.96484	0.97613	0.89097		375.685	0.83201	0.79245	0.7655	0.77038		517	0.76364		3.02195	0.9707	0.94848	0.78444	0.70964					3.02195	0.06308	0.56672	0.0991	0.1389		5.57386	1.14252	0.78726
375.739	0.94685	0.96474	0.97607	0.89075		375.739	0.83195	0.79241	0.76555	0.7704		518	0.87273		3.02371	0.97071	0.94846	0.78764	0.71321					3.02371	0.06387	0.56535	0.10005	0.13958		5.58386	1.14304	0.78758
375.794	0.94691	0.96465	0.97602	0.89053		375.794	0.83188	0.79236	0.76559	0.77042		519	0.84848		3.02548	0.97098	0.94843	0.79066	0.71657					3.02548	0.06458	0.56521	0.10095	0.14019		5.59387	1.1433	0.78793
375.848	0.94696	0.96456	0.97596	0.89032		375.848	0.83183	0.79231	0.76563	0.77044		520	0.92121		3.02724	0.97103	0.94835	0.7935	0.71968					3.02724	0.0652	0.56591	0.10181	0.14078		5.60388	1.1432	0.7884
375.903	0.947	0.96448	0.97591	0.89012		375.903	0.83177	0.79226	0.76569	0.77047		521	0.92727		3.02901	0.97087	0.9484	0.7961	0.72255					3.02901	0.06582	0.56534	0.10257	0.1415		5.61388	1.14265	0.78909
375.957	0.94705	0.9644	0.97585	0.88992		375.957	0.83172	0.79221	0.76574	0.7705		522	0.95152		3.03078	0.97079	0.94862	0.79848	0.7252					3.03078	0.0665	0.56267	0.10319	0.14225		5.62389	1.14162	0.79007
376.012	0.9471	0.96432	0.97579	0.88973		376.012	0.83166	0.79216	0.76579	0.77054		523	0.89697		3.03255	0.97096	0.94888	0.80075	0.72762					3.03255	0.06716	0.56288	0.10374	0.14285		5.6339	1.14011	0.79137
376.066	0.94714	0.96425	0.97574	0.88955		376.066	0.8316	0.79211	0.76585	0.77057		524	0.96364		3.03433	0.97111	0.94895	0.80276	0.72969					3.03433	0.06767	0.56336	0.10422	0.14326		5.6439	1.13819	0.79298
376.121	0.94718	0.96417	0.97567	0.88937		376.121	0.83155	0.79207	0.7659	0.77061		525	0.95758		3.03611	0.97143	0.94906	0.80438	0.73139					3.03611	0.06805	0.56337	0.1046	0.14359		5.65391	1.13598	0.79484
376.176	0.94722	0.96411	0.97562	0.8892		376.176	0.8315	0.79202	0.76595	0.77066		526	0.92727		3.03788	0.97116	0.94945	0.80568	0.73273					3.03788	0.06841	0.56283	0.10483	0.1439		5.66392	1.13363	0.7969
376.23	0.94725	0.96404	0.97556	0.88903		376.23	0.83144	0.79198	0.766	0.7707		527	0.81212		3.03967	0.9707	0.94975	0.80662	0.73368					3.03967	0.0687	0.56198	0.10489	0.14416		5.67393	1.13128	0.79907
376.285	0.94728	0.96397	0.9755	0.88888		376.285	0.83139	0.79194	0.76605	0.77074		528	0.93333		3.04145	0.97067	0.94975	0.80719	0.73422					3.04145	0.06888	0.56112	0.10486	0.14433		5.68393	1.12911	0.80128
376.339	0.9473	0.96391	0.97545	0.88873		376.339	0.83134	0.7919	0.76611	0.77079		529	0.97576		3.04323	0.97079	0.94974	0.80744	0.73441					3.04323	0.06899	0.56058	0.10474	0.14438		5.69394	1.12726	0.80347
376.394	0.94733	0.96385	0.97539	0.88859		376.394	0.83129	0.79185	0.76615	0.77084		530	0.93333		3.04502	0.97081	0.94969	0.80737	0.73421					3.04502	0.06897	0.56084	0.1045	0.14426		5.70395	1.12585	0.80561
376.449	0.94735	0.96378	0.97533	0.88845		376.449	0.83124	0.79181	0.7662	0.77089		531	0.98788		3.04681	0.97085	0.94945	0.80691	0.73354					3.04681	0.06883	0.56173	0.10414	0.14401		5.71395	1.12493	0.80769
376.503	0.94736	0.96373	0.97527	0.88833		376.503	0.83119	0.79177	0.76624	0.77095		532	0.9697		3.0486	0.97071	0.9492	0.80601	0.73236					3.0486	0.0686	0.56257	0.10363	0.14375		5.72396	1.12452	0.80969
376.558	0.94737	0.96367	0.97522	0.8882		376.558	0.83114	0.79173	0.76629	0.77099		533	0.86667		3.05039	0.97071	0.94887	0.80467	0.73068					3.05039	0.06828	0.56295	0.10296	0.14347		5.73397	1.12462	0.81162
376.613	0.94738	0.96361	0.97516	0.88808		376.613	0.83109	0.79169	0.76633	0.77106		534	0.92727		3.05219	0.97062	0.94834	0.80294	0.72861					3.05219	0.06789	0.56274	0.10214	0.14305		5.74397	1.12517	0.81346
376.667	0.94739	0.96355	0.9751	0.88797		376.667	0.83104	0.79165	0.76637	0.77111		535	0.93939		3.05399	0.9705	0.94791	0.8008	0.72609					3.05399	0.06738	0.56233	0.10118	0.14245		5.75398	1.12612	0.81517
376.722	0.94738	0.9635	0.97505	0.88787		376.722	0.83098	0.79161	0.7664	0.77118		536	0.98182		3.05579	0.9701	0.94739	0.79817	0.72306					3.05579	0.06672	0.56353	0.10007	0.14177		5.76399	1.12741	0.81669
376.777	0.94739	0.96344	0.975	0.88775		376.777	0.83094	0.79157	0.76644	0.77124		537	0.90909		3.05759	0.97003	0.94683	0.79513	0.71959					3.05759	0.06598	0.56703	0.09882	0.14093		5.77399	1.12891	0.8179
376.832	0.94738	0.96338	0.97494	0.88765		376.832	0.83089	0.79153	0.76646	0.77129		538	0.95152		3.05939	0.97027	0.94661	0.79175	0.71572					3.05939	0.06522	0.56756	0.09751	0.13995		5.784	1.13048	0.8187
376.886	0.94737	0.96334	0.97489	0.88756		376.886	0.83083	0.79149	0.76649	0.77135		539	0.93333		3.0612	0.97029	0.94653	0.78795	0.71139					3.0612	0.06438	0.56712	0.09614	0.13895		5.79401	1.132	0.81898
376.941	0.94736	0.96328	0.97483	0.88746		376.941	0.83078	0.79145	0.76651	0.77141		540	0.89697		3.06301	0.97022	0.94615	0.78369	0.70659					3.06301	0.06337	0.56886	0.09469	0.1379		5.80402	1.13333	0.8187
376.996	0.94734	0.96322	0.97477	0.88736		376.996	0.83073	0.79139	0.76653	0.77147		541	0.86667		3.06482	0.97018	0.94566	0.77914	0.70148					3.06482	0.06226	0.5732	0.09317	0.13676		5.81402	1.13433	0.81789
377.051	0.94733	0.96317	0.97472	0.88727		377.051	0.83068	0.79135	0.76655	0.77153		542	0.93939		3.06663	0.97028	0.94516	0.77435	0.69611					3.06663	0.06119	0.57885	0.09162	0.13559		5.82403	1.13491	0.81667
377.106	0.9473	0.96312	0.97466	0.88717		377.106	0.83062	0.7913	0.76655	0.77158		543	0.92727		3.06844	0.97048	0.94455	0.76919	0.69039					3.06844	0.06018	0.5836	0.09004	0.13438		5.83404	1.13499	0.81524
377.161	0.94727	0.96307	0.97461	0.88708		377.161	0.83057	0.79125	0.76656	0.77165		544	0.95758		3.07026	0.97041	0.94395	0.76367	0.68441					3.07026	0.05918	0.586	0.08847	0.13316		5.84404	1.13451	0.81384
377.215	0.94724	0.96302	0.97455	0.88698		377.215	0.83051	0.79119	0.76655	0.7717		545	0.93333		3.07208	0.97018	0.94331	0.75801	0.67833					3.07208	0.05819	0.58598	0.08692	0.13199		5.85405	1.13348	0.81265
377.27	0.94721	0.96297	0.97451	0.88689		377.27	0.83046	0.79114	0.76655	0.77175		546	0.92727		3.0739	0.97035	0.94262	0.75234	0.6722					3.0739	0.05721	0.5868	0.08537	0.13085		5.86406	1.13198	0.8118
377.325	0.94717	0.96293	0.97445	0.8868		377.325	0.8304	0.79108	0.76655	0.77181		547	0.93939		3.07572	0.97077	0.94213	0.74663	0.66602					3.07572	0.0562	0.58686	0.08382	0.1297		5.87406	1.13014	0.81137
377.38	0.94713	0.96288	0.9744	0.8867		377.38	0.83035	0.79102	0.76653	0.77186		548	0.90909		3.07755	0.97079	0.94189	0.74093	0.65988					3.07755	0.05515	0.59216	0.08229	0.1285		5.88407	1.12809	0.81134
377.435	0.94709	0.96283	0.97435	0.88661		377.435	0.83029	0.79096	0.76651	0.77191		549	0.93939		3.07938	0.9705	0.94131	0.73533	0.65388					3.07938	0.05417	0.59216	0.08082	0.12732		5.89408	1.12599	0.81168
377.49	0.94704	0.96279	0.97429	0.88651		377.49	0.83023	0.79091	0.7665	0.77196		550	0.93333		3.08121	0.97038	0.94044	0.72989	0.64805					3.08121	0.0533	0.59128	0.07947	0.12627		5.90408	1.12401	0.81234
377.545	0.94699	0.96276	0.97424	0.88642		377.545	0.83017	0.79084	0.76648	0.77202		551	0.93333		3.08304	0.97006	0.93968	0.7246	0.64242					3.08304	0.05249	0.59436	0.07822	0.12532		5.91409	1.12228	0.81327
377.6	0.94693	0.96272	0.97418	0.88631		377.6	0.8301	0.79077	0.76645	0.77205		552	0.95152		3.08487	0.96992	0.93896	0.71962	0.63715					3.08487	0.05172	0.59972	0.07701	0.12443		5.9241	1.12089	0.81445
377.655	0.94688	0.96269	0.97413	0.88622		377.655	0.83005	0.7907	0.76643	0.77211		553	0.92727		3.08671	0.97003	0.93838	0.715	0.63228					3.08671	0.05106	0.60349	0.07582	0.12358		5.93411	1.11995	0.81584
377.71	0.94683	0.96266	0.97407	0.88611		377.71	0.82998	0.79063	0.7664	0.77214		554	0.93939		3.08855	0.97035	0.93818	0.71065	0.6277					3.08855	0.05047	0.60408	0.07471	0.12277		5.94411	1.11948	0.81745
377.765	0.94677	0.96263	0.97402	0.88601		377.765	0.82992	0.79055	0.76636	0.77219		555	0.94545		3.09039	0.9702	0.93814	0.70652	0.62333					3.09039	0.04987	0.60272	0.07373	0.12201		5.95412	1.11949	0.81925
377.82	0.9467	0.96261	0.97397	0.88591		377.82	0.82985	0.79047	0.76633	0.77223		556	0.93333		3.09223	0.96973	0.93794	0.70264	0.61924					3.09223	0.04925	0.60036	0.07285	0.12136		5.96413	1.11993	0.82123
377.875	0.94664	0.96258	0.97392	0.88581		377.875	0.82978	0.7904	0.7663	0.77228		557	0.90909		3.09407	0.96964	0.93765	0.69908	0.61553					3.09407	0.04871	0.59785	0.07205	0.12073		5.97413	1.12076	0.82333
377.93	0.94657	0.96257	0.97387	0.88571		377.93	0.82972	0.79031	0.76626	0.77231		558	0.92727		3.09592	0.96991	0.93746	0.69574	0.61206					3.09592	0.04829	0.5958	0.07125	0.1201		5.98414	1.12192	0.8255
377.985	0.9465	0.96256	0.97382	0.8856		377.985	0.82964	0.79023	0.76623	0.77235		559	0.87879		3.09777	0.96994	0.93723	0.6925	0.60868					3.09777	0.04791	0.59408	0.07045	0.11951		5.99415	1.12333	0.82762
378.041	0.94643	0.96255	0.97377	0.88549		378.041	0.82957	0.79014	0.76618	0.77239		560	0.89091		3.09962	0.96974	0.93691	0.6894	0.60545					3.09962	0.04753	0.59269	0.06967	0.11901		6.00415	1.1249	0.82959
378.096	0.94637	0.96254	0.97372	0.88538		378.096	0.82949	0.79005	0.76615	0.77242		561	0.94545		3.10148	0.9698	0.93665	0.68645	0.60237					3.10148	0.04715	0.5919	0.06894	0.11852		6.01416	1.12654	0.83127
378.151	0.94629	0.96254	0.97367	0.88527		378.151	0.82941	0.78996	0.76611	0.77245		562	0.89697		3.10333	0.97015	0.9365	0.68359	0.59937					3.10333	0.0468	0.59169	0.06829	0.11804		6.02417	1.12815	0.83255
378.206	0.94623	0.96254	0.97362	0.88516		378.206	0.82934	0.78986	0.76607	0.7725		563	0.93333		3.10519	0.97004	0.93632	0.68078	0.59641					3.10519	0.0465	0.59178	0.06771	0.11761		6.03417	1.12961	0.83332
378.261	0.94616	0.96254	0.97358	0.88505		378.261	0.82925	0.78976	0.76603	0.77251		564	0.91515		3.10705	0.96991	0.93599	0.67796	0.59346					3.10705	0.0462	0.59213	0.06713	0.11715		6.04418	1.13083	0.83353
378.316	0.94609	0.96254	0.97352	0.88493		378.316	0.82917	0.78966	0.76599	0.77255		565	0.92121		3.10891	0.96965	0.93575	0.67515	0.59048					3.10891	0.04583	0.59304	0.06651	0.11662		6.05419	1.13177	0.83318
378.372	0.94602	0.96254	0.97348	0.88481		378.372	0.82908	0.78956	0.76596	0.77257		566	0.87273		3.11078	0.96977	0.93571	0.67237	0.58752					3.11078	0.04541	0.59457	0.06584	0.11607		6.0642	1.13237	0.83236
378.427	0.94595	0.96255	0.97344	0.88469		378.427	0.829	0.78945	0.76593	0.77259		567	0.92727		3.11265	0.96984	0.93548	0.66956	0.58454					3.11265	0.04505	0.59648	0.0652	0.11558		6.0742	1.1326	0.83119
378.482	0.94589	0.96257	0.9734	0.88456		378.482	0.8289	0.78934	0.76589	0.77262		568	0.92121		3.11452	0.96961	0.93513	0.66665	0.58153					3.11452	0.04476	0.59855	0.06457	0.11515		6.08421	1.13247	0.82982
378.537	0.94583	0.96258	0.97336	0.88444		378.537	0.82881	0.78923	0.76586	0.77263		569	0.89697		3.11639	0.96958	0.93484	0.66365	0.57845					3.11639	0.04448	0.60095	0.06393	0.11475		6.09422	1.13201	0.82843
378.593	0.94577	0.9626	0.97332	0.8843		378.593	0.82871	0.78911	0.76583	0.77265		570	0.89697		3.11826	0.96953	0.9345	0.66059	0.57532					3.11826	0.04421	0.60404	0.06325	0.1143		6.10422	1.13128	0.82716
378.648	0.94571	0.96261	0.97329	0.88417		378.648	0.82861	0.78899	0.76579	0.77268		571	0.86667		3.12014	0.96949	0.93408	0.65754	0.57217					3.12014	0.04396	0.60783	0.06255	0.11382		6.11423	1.13037	0.8261
378.703	0.94566	0.96263	0.97325	0.88403		378.703	0.8285	0.78888	0.76577	0.77269		572	0.91515		3.12202	0.96957	0.93378	0.65449	0.56904					3.12202	0.04367	0.61214	0.06188	0.1133		6.12424	1.12939	0.82531
378.759	0.94561	0.96264	0.97323	0.88388		378.759	0.8284	0.78876	0.76575	0.7727		573	0.92121		3.1239	0.9696	0.93368	0.65143	0.56589					3.1239	0.04329	0.617	0.06125	0.11274		6.13424	1.12845	0.82481
378.814	0.94556	0.96267	0.97319	0.88374		378.814	0.82829	0.78864	0.76573	0.77272		574	0.91515		3.12578	0.96931	0.93354	0.64833	0.56266					3.12578	0.04288	0.62211	0.06057	0.11216		6.14425	1.12762	0.8246
378.869	0.94552	0.96269	0.97317	0.88358		378.869	0.82817	0.78851	0.76571	0.77273		575	0.89697		3.12767	0.96903	0.93311	0.64518	0.55941					3.12767	0.04249	0.62665	0.05989	0.11158		6.15426	1.12697	0.82466
378.925	0.94548	0.96271	0.97316	0.88342		378.925	0.82806	0.78839	0.7657	0.77274		576	0.89091		3.12955	0.96877	0.93257	0.64199	0.55613					3.12955	0.04211	0.63067	0.05923	0.11099		6.16426	1.12657	0.82498
378.98	0.94545	0.96273	0.97313	0.88325		378.98	0.82794	0.78825	0.76568	0.77276		577	0.90909		3.13144	0.96859	0.9323	0.63876	0.55281					3.13144	0.04179	0.63446	0.05855	0.11032		6.17427	1.12643	0.82551
379.035	0.94542	0.96275	0.97313	0.88308		379.035	0.82782	0.78813	0.76567	0.77277		578	0.88485		3.13333	0.96859	0.9322	0.63543	0.54942					3.13333	0.04152	0.63732	0.05784	0.1096		6.18428	1.12657	0.82623
379.091	0.94539	0.96277	0.97312	0.8829		379.091	0.82769	0.78799	0.76566	0.77278		579	0.89697		3.13523	0.96868	0.93191	0.63201	0.54594					3.13523	0.04119	0.63855	0.05716	0.10891		6.19429	1.12697	0.82708
379.146	0.94537	0.96279	0.97311	0.8827		379.146	0.82755	0.78787	0.76566	0.77278		580	0.90909		3.13713	0.9685	0.93143	0.62858	0.54244					3.13713	0.0408	0.63837	0.0565	0.10829		6.20429	1.12761	0.82803
379.202	0.94536	0.96281	0.97311	0.88251		379.202	0.82741	0.78773	0.76565	0.77279		581	0.91515		3.13902	0.96808	0.93091	0.62517	0.53899					3.13902	0.04043	0.63712	0.05586	0.1077		6.2143	1.12844	0.82902
379.257	0.94535	0.96283	0.97312	0.88231		379.257	0.82728	0.7876	0.76565	0.7728		582	0.92727		3.14093	0.96792	0.93044	0.62176	0.53559					3.14093	0.04015	0.63508	0.05525	0.10713		6.22431	1.12942	0.82999
379.313	0.94534	0.96285	0.97313	0.8821		379.313	0.82713	0.78746	0.76566	0.77281		583	0.93939		3.14283	0.9683	0.93014	0.61832	0.53217					3.14283	0.03988	0.63239	0.05465	0.1066		6.23431	1.1305	0.8309
379.368	0.94534	0.96286	0.97315	0.88188		379.368	0.82699	0.78732	0.76566	0.77281		584	0.93333		3.14474	0.96866	0.92994	0.61487	0.52871					3.14474	0.03958	0.62922	0.05405	0.10613		6.24432	1.13162	0.83168
379.424	0.94534	0.96288	0.97317	0.88166		379.424	0.82694	0.78718	0.76567	0.77281		585	0.92727		3.14664	0.96915	0.92967	0.61137	0.52521					3.14664	0.03923	0.62551	0.05345	0.1056		6.25433	1.13277	0.83231
379.479	0.94534	0.9629	0.97319	0.88143		379.479	0.82688	0.78705	0.76568	0.77281		586	0.90909		3.14855	0.96909	0.92933	0.60784	0.52178					3.14855	0.03885	0.62159	0.05289	0.10497		6.26433	1.13389	0.83275
379.535	0.94535	0.96291	0.97322	0.88118		379.535	0.82682	0.78691	0.76569	0.7728		587	0.92727		3.15047	0.9687	0.92893	0.60438	0.51849					3.15047	0.03845	0.61757	0.05238	0.10433		6.27434	1.13498	0.83298
379.59	0.94536	0.96292	0.97324	0.88094		379.59	0.82676	0.78677	0.7657	0.77279		588	0.90303		3.15238	0.96861	0.92856	0.601	0.51522					3.15238	0.03809	0.61337	0.05184	0.10368		6.28435	1.13599	0.83301
379.646	0.94538	0.96294	0.97328	0.88069		379.646	0.82669	0.78664	0.76571	0.77278		589	0.78182		3.1543	0.96851	0.92836	0.59765	0.51189					3.1543	0.03783	0.60906	0.05127	0.10303		6.29435	1.13694	0.83284
379.702	0.9454	0.96295	0.97332	0.88043		379.702	0.82662	0.7865	0.76574	0.77277		590	0.8303		3.15622	0.96842	0.92818	0.59428	0.50857					3.15622	0.03762	0.6047	0.05071	0.10241		6.30436	1.13782	0.8325
379.757	0.94542	0.96296	0.97336	0.88017		379.757	0.82654	0.78636	0.76576	0.77274		591	0.89091		3.15814	0.9684	0.92786	0.59098	0.50538					3.15814	0.03733	0.60029	0.05021	0.10179		6.31437	1.13865	0.83204
379.813	0.94545	0.96297	0.97341	0.87989		379.813	0.82646	0.78622	0.76578	0.77271		592	0.87273		3.16007	0.96847	0.92742	0.58785	0.5024					3.16007	0.03698	0.59628	0.04975	0.1012		6.32438	1.13945	0.83148
379.868	0.94548	0.96298	0.97346	0.87961		379.868	0.82638	0.78608	0.7658	0.77269		593	0.88485		3.16199	0.96875	0.92693	0.58484	0.49952					3.16199	0.03663	0.59275	0.04928	0.10062		6.33438	1.14027	0.83089
379.924	0.94552	0.96299	0.97351	0.87934		379.924	0.82629	0.78595	0.76582	0.77265		594	0.87879		3.16392	0.96861	0.9265	0.58178	0.49659					3.16392	0.03631	0.5891	0.04883	0.09995		6.34439	1.14114	0.83032
379.98	0.94556	0.96299	0.97357	0.87905		379.98	0.8262	0.78582	0.76585	0.7726		595	0.86667		3.16585	0.96814	0.9262	0.57878	0.49372					3.16585	0.03603	0.5854	0.04839	0.09929		6.3544	1.1421	0.82981
380.035	0.94561	0.963	0.97362	0.87876		380.035	0.8261	0.78569	0.76588	0.77256		596	0.89091		3.16779	0.96782	0.92597	0.57592	0.49103					3.16779	0.03579	0.58212	0.04801	0.09876		6.3644	1.14318	0.8294
380.091	0.94565	0.963	0.97369	0.87848		380.091	0.826	0.78556	0.76591	0.77251		597	0.89697		3.16972	0.96758	0.92575	0.57311	0.4884					3.16972	0.03559	0.57919	0.04765	0.09834		6.37441	1.1444	0.82913
380.147	0.9457	0.96301	0.97375	0.87818		380.147	0.8259	0.78544	0.76593	0.77244		598	0.88485		3.17166	0.96729	0.9256	0.57035	0.48581					3.17166	0.03539	0.57637	0.04729	0.09795		6.38442	1.14576	0.82901
380.203	0.94576	0.96302	0.97381	0.87788		380.203	0.8258	0.78531	0.76596	0.77239		599	0.88485		3.1736	0.96708	0.92545	0.56771	0.48334					3.1736	0.03517	0.57363	0.04693	0.09751		6.39442	1.14727	0.82905
380.258	0.94581	0.96303	0.97388	0.87759		380.258	0.82568	0.78519	0.766	0.77233		600	0.89697		3.17555	0.9671	0.92525	0.56519	0.48098					3.17555	0.03495	0.57098	0.04661	0.09703		6.40443	1.14889	0.82924
380.314	0.94587	0.96304	0.97395	0.87729		380.314	0.82557	0.78508	0.76602	0.77226		601	0.88485		3.17749	0.96725	0.92512	0.5628	0.47875					3.17749	0.03476	0.56853	0.0463	0.09657		6.41444	1.15057	0.82954
380.37	0.94594	0.96304	0.97401	0.87699		380.37	0.82554	0.78497	0.76605	0.77219		602	0.87273		3.17944	0.96716	0.92499	0.56055	0.47668					3.17944	0.03459	0.56609	0.04599	0.09615		6.42444	1.15229	0.8299
380.426	0.946	0.96305	0.97409	0.87669		380.426	0.82552	0.78487	0.76608	0.77211		603	0.89091		3.18139	0.96692	0.92482	0.55847	0.4748					3.18139	0.03443	0.56353	0.04572	0.09573		6.43445	1.15397	0.83028
380.482	0.94607	0.96306	0.97417	0.87638		380.482	0.8255	0.78476	0.76611	0.77204		604	0.90303		3.18334	0.96688	0.9247	0.55651	0.47306					3.18334	0.03426	0.561	0.0455	0.09531		6.44446	1.15559	0.8306
380.538	0.94614	0.96307	0.97424	0.87609		380.538	0.82547	0.78466	0.76613	0.77196		605	0.90303		3.1853	0.96699	0.92452	0.55461	0.47137					3.1853	0.03407	0.5587	0.04532	0.09494		6.45447	1.15709	0.8308
380.593	0.94622	0.96308	0.97431	0.87578		380.593	0.82543	0.78456	0.76617	0.77187		606	0.89697		3.18726	0.96699	0.92423	0.55276	0.46976					3.18726	0.03386	0.55653	0.04514	0.09461		6.46447	1.15843	0.83081
380.649	0.9463	0.96308	0.97439	0.87547		380.649	0.82538	0.78448	0.76619	0.77179		607	0.90303		3.18922	0.96673	0.92399	0.55103	0.46823					3.18922	0.03372	0.5543	0.04497	0.09424		6.47448	1.15958	0.83057
380.705	0.94637	0.96309	0.97446	0.87517		380.705	0.82534	0.78438	0.76622	0.7717		608	0.90303		3.19118	0.96636	0.92388	0.54949	0.46684					3.19118	0.03367	0.55206	0.04481	0.09383		6.48449	1.16054	0.83002
380.761	0.94646	0.9631	0.97455	0.87486		380.761	0.8253	0.7843	0.76624	0.77161		609	0.89091		3.19315	0.96631	0.92377	0.54813	0.46567					3.19315	0.03359	0.54996	0.04465	0.09343		6.49449	1.16128	0.82912
380.817	0.94653	0.96311	0.97463	0.87456		380.817	0.82524	0.78422	0.76627	0.77152		610	0.89091		3.19511	0.96627	0.92355	0.54692	0.4647					3.19511	0.03345	0.54801	0.04453	0.09305		6.5045	1.16181	0.82785
380.873	0.94662	0.96312	0.9747	0.87425		380.873	0.82519	0.78415	0.76628	0.77144		611	0.88485		3.19708	0.96609	0.92341	0.54586	0.46386					3.19708	0.03333	0.54614	0.04446	0.09274		6.51451	1.16214	0.8262
380.929	0.94669	0.96313	0.97477	0.87395		380.929	0.82513	0.78408	0.76631	0.77135		612	0.89697		3.19906	0.96604	0.92348	0.54502	0.46319					3.19906	0.03324	0.54432	0.04442	0.09252		6.52451	1.16228	0.82417
380.985	0.94678	0.96314	0.97486	0.87364		380.985	0.82507	0.78402	0.76633	0.77126		613	0.88485		3.20103	0.96617	0.92359	0.54429	0.46267					3.20103	0.03312	0.54263	0.04442	0.09234		6.53452	1.16228	0.8218
381.041	0.94686	0.96314	0.97493	0.87333		381.041	0.825	0.78395	0.76635	0.77118		614	0.86061		3.20301	0.9661	0.92351	0.54362	0.46224					3.20301	0.033	0.54091	0.04442	0.09213		6.54453	1.16216	0.81913
381.097	0.94694	0.96313	0.97501	0.87303		381.097	0.82493	0.78389	0.76636	0.77109		615	0.89091		3.20499	0.966	0.92326	0.54301	0.46189					3.20499	0.03294	0.53911	0.04445	0.09186		6.55453	1.16197	0.81622
381.153	0.94702	0.96314	0.97508	0.87273		381.153	0.82485	0.78384	0.76638	0.77102		616	0.86667		3.20697	0.96567	0.92317	0.54247	0.46157					3.20697	0.03288	0.53738	0.04449	0.09159		6.56454	1.16176	0.81314
381.209	0.9471	0.96313	0.97515	0.87243		381.209	0.82478	0.78379	0.76639	0.77093		617	0.85455		3.20895	0.96565	0.92321	0.54198	0.46129					3.20895	0.03283	0.53567	0.04455	0.09135		6.57455	1.16158	0.80996
381.265	0.94718	0.96312	0.97523	0.87214		381.265	0.8247	0.78374	0.76641	0.77085		618	0.89091		3.21094	0.96567	0.92317	0.54153	0.46113					3.21094	0.03281	0.53399	0.04466	0.09111		6.58456	1.16147	0.80677
381.321	0.94725	0.96311	0.9753	0.87184		381.321	0.82462	0.78369	0.76641	0.77077		619	0.89091		3.21293	0.96552	0.92306	0.54117	0.46109					3.21293	0.03273	0.53246	0.04477	0.09093		6.59456	1.1615	0.80366
381.377	0.94731	0.96309	0.97537	0.87155		381.377	0.82453	0.78365	0.76642	0.77069		620	0.89091		3.21492	0.96545	0.92306	0.54087	0.46107					3.21492	0.03264	0.53087	0.04484	0.09073		6.60457	1.16169	0.8007
381.433	0.94738	0.96307	0.97543	0.87126		381.433	0.82444	0.78361	0.76642	0.77062		621	0.89697		3.21692	0.96549	0.92321	0.54057	0.46102					3.21692	0.03267	0.52914	0.04484	0.09044		6.61458	1.1621	0.79798
381.489	0.94744	0.96304	0.97549	0.87097		381.489	0.82435	0.78356	0.76642	0.77053		622	0.86667		3.21891	0.9653	0.92327	0.54022	0.46092					3.21891	0.03278	0.52744	0.04484	0.09011		6.62458	1.16275	0.79555
381.546	0.9475	0.96301	0.97556	0.87069		381.546	0.82426	0.78353	0.76642	0.77046		623	0.86061		3.22091	0.96488	0.92314	0.53984	0.46076					3.22091	0.03281	0.52592	0.04493	0.08986		6.63459	1.16367	0.79347
381.602	0.94756	0.96298	0.97561	0.87041		381.602	0.82417	0.7835	0.76641	0.77038		624	0.85455		3.22291	0.96434	0.92313	0.53956	0.46067					3.22291	0.03274	0.52441	0.04507	0.08965		6.6446	1.16487	0.79177
381.658	0.9476	0.96294	0.97566	0.87014		381.658	0.82407	0.78347	0.7664	0.77031		625	0.84848		3.22492	0.96418	0.92341	0.53941	0.46072					3.22492	0.03266	0.5228	0.04516	0.08939		6.6546	1.16635	0.79046
381.714	0.94765	0.9629	0.97572	0.86986		381.714	0.82397	0.78344	0.76639	0.77024		626	0.84848		3.22693	0.96432	0.92374	0.53921	0.4608					3.22693	0.03263	0.52112	0.04523	0.08911		6.66461	1.1681	0.78954
381.77	0.94768	0.96285	0.97577	0.8696		381.77	0.82386	0.78341	0.76637	0.77017		627	0.87273		3.22893	0.96445	0.92388	0.53899	0.46085					3.22893	0.03263	0.51944	0.04531	0.08888		6.67462	1.17009	0.78899
381.827	0.94771	0.9628	0.97582	0.86933		381.827	0.82375	0.78338	0.76635	0.77008		628	0.82424		3.23095	0.96452	0.92391	0.53886	0.46097					3.23095	0.03263	0.51781	0.04542	0.08875		6.68462	1.17228	0.78876
381.883	0.94774	0.96275	0.97587	0.86907		381.883	0.82365	0.78335	0.76632	0.77001		629	0.85455		3.23296	0.96444	0.92387	0.53879	0.46119					3.23296	0.03264	0.51634	0.04552	0.08867		6.69463	1.17462	0.7888
381.939	0.94775	0.96269	0.97591	0.86881		381.939	0.82354	0.78333	0.76628	0.76994		630	0.84242		3.23498	0.9643	0.92384	0.53869	0.4614					3.23498	0.03267	0.51491	0.04561	0.08855		6.70464	1.17706	0.78903
381.995	0.94776	0.96263	0.97595	0.86855		381.995	0.82343	0.7833	0.76624	0.76986		631	0.86061		3.237	0.96412	0.92392	0.53855	0.46156					3.237	0.03271	0.51336	0.0457	0.08835		6.71465	1.17953	0.78939
382.052	0.94777	0.96258	0.97599	0.86831		382.052	0.82331	0.78327	0.7662	0.76979		632	0.82424		3.23902	0.96405	0.92396	0.53839	0.46165					3.23902	0.03275	0.51173	0.0458	0.08812		6.72465	1.18196	0.78978
382.108	0.94776	0.96252	0.97602	0.86806		382.108	0.82319	0.78325	0.76615	0.76972		633	0.87879		3.24104	0.96396	0.92385	0.53816	0.46164					3.24104	0.03279	0.51017	0.04591	0.08793		6.73466	1.1843	0.79015
382.164	0.94776	0.96247	0.97605	0.86782		382.164	0.82308	0.78322	0.76611	0.76964		634	0.86667		3.24307	0.96372	0.92383	0.53786	0.46155					3.24307	0.03286	0.50873	0.04597	0.08777		6.74467	1.18647	0.79041
382.221	0.94774	0.96241	0.97607	0.86758		382.221	0.82296	0.78319	0.76604	0.76957		635	0.87879		3.2451	0.96346	0.92406	0.53751	0.4614					3.2451	0.03293	0.50731	0.04597	0.08759		6.75467	1.18846	0.79053
382.277	0.94772	0.96236	0.97609	0.86734		382.277	0.82284	0.78317	0.76598	0.76949		636	0.85455		3.24713	0.96323	0.92427	0.53704	0.46114					3.24713	0.03298	0.50588	0.04595	0.08736		6.76468	1.19022	0.79047
382.333	0.9477	0.9623	0.97612	0.86711		382.333	0.82272	0.78314	0.76592	0.76942		637	0.88485		3.24917	0.96288	0.9243	0.53638	0.46068					3.24917	0.03297	0.5045	0.04593	0.08715		6.77469	1.19176	0.79023
382.39	0.94767	0.96225	0.97613	0.86688		382.39	0.82259	0.78311	0.76585	0.76935		638	0.89091		3.2512	0.96277	0.92427	0.53554	0.46007					3.2512	0.03298	0.50323	0.04591	0.08698		6.78469	1.19308	0.78983
382.446	0.94763	0.96219	0.97614	0.86665		382.446	0.82247	0.78308	0.76578	0.76927		639	0.88485		3.25324	0.96295	0.92439	0.53463	0.4594					3.25324	0.03297	0.50196	0.04584	0.08677		6.7947	1.19423	0.7893
382.502	0.94759	0.96214	0.97615	0.86643		382.502	0.82235	0.78305	0.7657	0.76919		640	0.86667		3.25528	0.9628	0.9245	0.53365	0.45866					3.25528	0.03288	0.50065	0.04574	0.08646		6.80471	1.19524	0.78867
382.559	0.94755	0.96209	0.97615	0.86622		382.559	0.82221	0.78301	0.76561	0.76913		641	0.86667		3.25733	0.96229	0.92447	0.53256	0.45777					3.25733	0.03276	0.49937	0.04565	0.08613		6.81471	1.19615	0.78798
382.615	0.94751	0.96204	0.97616	0.866		382.615	0.82209	0.78298	0.76552	0.76906		642	0.87273		3.25938	0.96209	0.92426	0.53127	0.45661					3.25938	0.0327	0.49822	0.04553	0.08588		6.82472	1.197	0.78727
382.672	0.94745	0.96199	0.97615	0.86579		382.672	0.82196	0.78293	0.76543	0.76899		643	0.87879		3.26143	0.96234	0.92389	0.52968	0.45515					3.26143	0.03269	0.49723	0.04534	0.0856		6.83473	1.19782	0.78654
382.728	0.9474	0.96194	0.97614	0.86558		382.728	0.82183	0.78289	0.76534	0.76891		644	0.87879		3.26348	0.96249	0.92355	0.52787	0.45356					3.26348	0.03263	0.49636	0.04509	0.08524		6.84474	1.19862	0.7858
382.785	0.94735	0.9619	0.97613	0.86537		382.785	0.8217	0.78284	0.76524	0.76884		645	0.88485		3.26553	0.96251	0.92345	0.52589	0.45188					3.26553	0.03252	0.49561	0.0448	0.08493		6.85474	1.19943	0.78505
382.841	0.94728	0.96186	0.97611	0.86517		382.841	0.82157	0.78279	0.76513	0.76878		646	0.86061		3.26759	0.96256	0.92336	0.52375	0.44999					3.26759	0.03239	0.4949	0.04451	0.08459		6.86475	1.20024	0.78425
382.898	0.94722	0.96181	0.97609	0.86497		382.898	0.82144	0.78275	0.76503	0.76872		647	0.85455		3.26965	0.96227	0.92311	0.52147	0.44793					3.26965	0.03224	0.49428	0.04422	0.08412		6.87476	1.20105	0.78339
382.954	0.94716	0.96177	0.97607	0.86477		382.954	0.82131	0.78269	0.76492	0.76864		648	0.84848		3.27172	0.96197	0.9228	0.51895	0.44565					3.27172	0.03205	0.49384	0.04391	0.08367		6.88476	1.20185	0.78243
383.011	0.94709	0.96172	0.97605	0.86457		383.011	0.82117	0.78262	0.76481	0.76858		649	0.81818		3.27378	0.96193	0.92254	0.5161	0.44307					3.27378	0.03185	0.49353	0.04354	0.08327		6.89477	1.20263	0.78134
383.068	0.94702	0.96169	0.97601	0.86439		383.068	0.82105	0.78256	0.76469	0.76852		650	0.82424		3.27585	0.96195	0.9223	0.51311	0.44035					3.27585	0.03166	0.49322	0.04314	0.08283		6.90478	1.20336	0.78009
383.124	0.94694	0.96164	0.97598	0.86419		383.124	0.82091	0.78249	0.76458	0.76846		651	0.87273		3.27792	0.96208	0.92198	0.5101	0.43755					3.27792	0.03145	0.49288	0.04277	0.08232		6.91478	1.20404	0.77867
383.181	0.94688	0.96159	0.97594	0.864		383.181	0.82078	0.78241	0.76446	0.76839		652	0.84242		3.27999	0.96227	0.92171	0.50697	0.43465					3.27999	0.0312	0.49251	0.04241	0.08176		6.92479	1.20465	0.77707
383.238	0.9468	0.96155	0.9759	0.86381		383.238	0.82065	0.78233	0.76434	0.76834		653	0.86667		3.28207	0.96228	0.9215	0.50376	0.43174					3.28207	0.03095	0.49215	0.04203	0.08122		6.9348	1.20519	0.77529
383.294	0.94672	0.96151	0.97586	0.86363		383.294	0.82052	0.78224	0.76423	0.76828		654	0.86061		3.28415	0.96223	0.92124	0.5006	0.42894					3.28415	0.0307	0.49188	0.04162	0.08071		6.9448	1.20565	0.77333
383.351	0.94664	0.96147	0.97581	0.86345		383.351	0.82038	0.78215	0.76411	0.76822		655	0.81818		3.28623	0.9624	0.92094	0.49739	0.42608					3.28623	0.03042	0.49165	0.04122	0.08021		6.95481	1.20605	0.77121
383.408	0.94655	0.96142	0.97575	0.86326		383.408	0.82026	0.78206	0.76399	0.76816		656	0.72121		3.28831	0.96247	0.92063	0.49408	0.4231					3.28831	0.03018	0.49139	0.04086	0.0797		6.96482	1.2064	0.76896
383.464	0.94646	0.96137	0.9757	0.86308		383.464	0.82012	0.78196	0.76387	0.7681		657	0.75152		3.2904	0.9623	0.92045	0.49087	0.4202					3.2904	0.02998	0.49095	0.04054	0.07916		6.97483	1.20672	0.76662
383.521	0.94638	0.96132	0.97563	0.8629		383.521	0.82	0.78186	0.76375	0.76804		658	0.84242		3.29249	0.96208	0.92041	0.48788	0.4175					3.29249	0.02979	0.49025	0.0402	0.07859		6.98483	1.20705	0.76423
383.578	0.94628	0.96127	0.97557	0.86273		383.578	0.81987	0.78175	0.76364	0.76799		659	0.84242		3.29458	0.96181	0.92036	0.485	0.41487					3.29458	0.02955	0.48921	0.03982	0.07801		6.99484	1.20743	0.76184
383.635	0.94618	0.96121	0.9755	0.86255		383.635	0.81974	0.78163	0.76352	0.76793		660	0.84848		3.29667	0.96145	0.92012	0.48217	0.41229					3.29667	0.02933	0.48779	0.03939	0.07749		7.00485	1.2079	0.75951
383.691	0.94608	0.96115	0.97542	0.86237		383.691	0.81962	0.78152	0.76341	0.76787		661	0.84242		3.29877	0.96106	0.91982	0.47939	0.40981					3.29877	0.02916	0.48597	0.039	0.07705		7.01485	1.20851	0.75728
383.748	0.94597	0.96109	0.97534	0.8622		383.748	0.81949	0.78139	0.7633	0.76782		662	0.83636		3.30087	0.96076	0.91961	0.47653	0.40734					3.30087	0.02901	0.48381	0.03868	0.07666		7.02486	1.2093	0.75521
383.805	0.94586	0.96103	0.97526	0.86202		383.805	0.81937	0.78126	0.76319	0.76776		663	0.83636		3.30297	0.96057	0.9195	0.47359	0.40482					3.30297	0.02884	0.48129	0.0384	0.07628		7.03487	1.21029	0.75334
383.862	0.94574	0.96097	0.97516	0.86185		383.862	0.81924	0.78113	0.76308	0.7677		664	0.84848		3.30508	0.96022	0.9195	0.47071	0.40232					3.30508	0.02865	0.47842	0.03808	0.07587		7.04487	1.21153	0.75173
383.919	0.94563	0.9609	0.97507	0.86167		383.919	0.81912	0.78099	0.76298	0.76764		665	0.86061		3.30719	0.95978	0.91967	0.46792	0.39991					3.30719	0.02846	0.4753	0.03774	0.07545		7.05488	1.21301	0.7504
383.975	0.9455	0.96082	0.97496	0.8615		383.975	0.819	0.78085	0.76287	0.76758		666	0.86061		3.3093	0.95923	0.91998	0.46524	0.3976					3.3093	0.02825	0.47205	0.03742	0.07501		7.06489	1.21475	0.74938
384.032	0.94537	0.96076	0.97486	0.86134		384.032	0.81888	0.78071	0.76277	0.76752		667	0.85455		3.31141	0.95859	0.92037	0.46269	0.39539					3.31141	0.02804	0.46878	0.03714	0.07454		7.07489	1.21673	0.74868
384.089	0.94522	0.96069	0.97475	0.86116		384.089	0.81876	0.78057	0.76267	0.76746		668	0.86061		3.31353	0.95806	0.92086	0.46029	0.39332					3.31353	0.02783	0.46565	0.0369	0.07414		7.0849	1.21892	0.74831
384.146	0.94508	0.96062	0.97465	0.86098		384.146	0.81865	0.78042	0.76257	0.76739		669	0.87273		3.31564	0.95765	0.92146	0.45806	0.39142					3.31564	0.02761	0.4627	0.03668	0.07374		7.09491	1.2213	0.74824
384.203	0.94494	0.96054	0.97453	0.86082		384.203	0.81854	0.78027	0.76248	0.76733		670	0.86061		3.31777	0.95728	0.92198	0.45597	0.38966					3.31777	0.02737	0.46001	0.03647	0.0733		7.10492	1.22384	0.74846
384.26	0.94478	0.96048	0.97441	0.86065		384.26	0.81842	0.78011	0.76239	0.76727		671	0.86061		3.31989	0.95707	0.92231	0.45397	0.38799					3.31989	0.02713	0.45766	0.03628	0.0729		7.11492	1.22648	0.74893
384.317	0.94462	0.96042	0.97429	0.86048		384.317	0.81832	0.77995	0.7623	0.7672		672	0.84848		3.32202	0.95716	0.92276	0.45211	0.38647					3.32202	0.02696	0.45565	0.03616	0.07257		7.12493	1.2292	0.74961
384.374	0.94445	0.96035	0.97418	0.86031		384.374	0.81821	0.7798	0.76222	0.76713		673	0.85455		3.32415	0.95722	0.9234	0.45051	0.38522					3.32415	0.02689	0.45394	0.0361	0.0723		7.13494	1.23194	0.75044
384.431	0.94429	0.9603	0.97405	0.86014		384.431	0.81811	0.77964	0.76213	0.76706		674	0.85455		3.32628	0.95697	0.92384	0.44931	0.38435					3.32628	0.02689	0.45248	0.03608	0.07208		7.14494	1.23466	0.75137
384.488	0.94412	0.96024	0.97393	0.85997		384.488	0.81801	0.77948	0.76205	0.767		675	0.84848		3.32841	0.95654	0.92389	0.44857	0.38394					3.32841	0.02684	0.45115	0.03608	0.07187		7.15495	1.23731	0.75235
384.545	0.94394	0.96018	0.97382	0.8598		384.545	0.81791	0.77932	0.76198	0.76693		676	0.85455		3.33055	0.95631	0.92373	0.44832	0.38403					3.33055	0.02677	0.44986	0.03614	0.07164		7.16496	1.23987	0.75332
384.602	0.94376	0.96015	0.9737	0.85964		384.602	0.81782	0.77915	0.76191	0.76686		677	0.84848		3.33269	0.95631	0.92352	0.44855	0.38459					3.33269	0.02678	0.44867	0.0363	0.07142		7.17496	1.2423	0.75424
384.659	0.94357	0.9601	0.97358	0.85947		384.659	0.81773	0.779	0.76184	0.7668		678	0.85455		3.33484	0.95616	0.92336	0.44929	0.38562					3.33484	0.02689	0.44771	0.03661	0.0713		7.18497	1.24459	0.75507
384.716	0.94338	0.96006	0.97346	0.8593		384.716	0.81764	0.77883	0.76178	0.76673		679	0.84242		3.33698	0.95602	0.9234	0.45065	0.38723					3.33698	0.02705	0.44697	0.03704	0.07126		7.19498	1.24671	0.75577
384.773	0.9432	0.96004	0.97334	0.85914		384.773	0.81756	0.77867	0.76173	0.76666		680	0.84848		3.33913	0.95589	0.92383	0.45273	0.38951					3.33913	0.02727	0.4464	0.03754	0.07123		7.20498	1.24866	0.75633
384.83	0.94301	0.96001	0.97323	0.85898		384.83	0.81748	0.77851	0.76167	0.7666		681	0.84242		3.34128	0.95587	0.9246	0.45555	0.3925					3.34128	0.02753	0.4461	0.03815	0.0713		7.21499	1.25043	0.75672
384.887	0.94282	0.96	0.97312	0.85882		384.887	0.81741	0.77836	0.76162	0.76654		682	0.84848		3.34344	0.95599	0.9257	0.45906	0.3962					3.34344	0.0278	0.44615	0.03887	0.07156		7.225	1.25203	0.75693
384.945	0.94263	0.95998	0.973	0.85866		384.945	0.81734	0.77819	0.76157	0.76648		683	0.83636		3.34559	0.95614	0.92708	0.46326	0.40057					3.34559	0.02815	0.44645	0.03974	0.07194		7.23501	1.25345	0.75695
385.002	0.94243	0.95996	0.97289	0.8585		385.002	0.81727	0.77803	0.76153	0.76642		684	0.8303		3.34775	0.95625	0.92852	0.46805	0.40554					3.34775	0.02862	0.44695	0.04075	0.07234		7.24501	1.25469	0.75679
385.059	0.94224	0.95996	0.97278	0.85834		385.059	0.8172	0.77789	0.76148	0.76637		685	0.8303		3.34992	0.95649	0.92995	0.47331	0.411					3.34992	0.02919	0.44773	0.04191	0.07271		7.25502	1.25574	0.75643
385.116	0.94206	0.95995	0.97268	0.85818		385.116	0.81714	0.77772	0.76145	0.76631		686	0.81212		3.35208	0.95671	0.9316	0.479	0.41691					3.35208	0.02983	0.44881	0.04319	0.07305		7.26503	1.25661	0.75587
385.173	0.94188	0.95994	0.97258	0.85802		385.173	0.81709	0.77757	0.76141	0.76626		687	0.58667		3.35425	0.95669	0.93362	0.48513	0.42329					3.35425	0.03047	0.45014	0.04455	0.07347		7.27503	1.25728	0.75512
385.231	0.94169	0.95994	0.97248	0.85787		385.231	0.81704	0.77742	0.76138	0.76621		688	0.67879		3.35642	0.95671	0.93587	0.49164	0.43006					3.35642	0.0311	0.45167	0.04596	0.07399		7.28504	1.25775	0.75417
385.288	0.94151	0.95994	0.97239	0.85771		385.288	0.81699	0.77727	0.76135	0.76616		689	0.68485		3.35859	0.95713	0.93807	0.49831	0.437					3.35859	0.0318	0.45337	0.04746	0.0746		7.29505	1.25801	0.75302
385.345	0.94132	0.95994	0.97229	0.85756		385.345	0.81696	0.77713	0.76132	0.76611		690	0.71515		3.36077	0.9576	0.94008	0.50509	0.44402					3.36077	0.03266	0.45519	0.0491	0.07528		7.30505	1.25805	0.75168
385.402	0.94115	0.95994	0.97219	0.85741		385.402	0.81683	0.77697	0.7613	0.76606		691	0.74545		3.36295	0.95791	0.94214	0.51215	0.45131					3.36295	0.03368	0.45706	0.05085	0.0761		7.31506	1.25788	0.75017
385.46	0.94097	0.95993	0.9721	0.85726		385.46	0.8167	0.77683	0.76127	0.76602		692	0.7697		3.36513	0.95814	0.94445	0.51947	0.45886					3.36513	0.03477	0.45897	0.05269	0.07705		7.32507	1.2575	0.74849
385.517	0.9408	0.95994	0.97201	0.85711		385.517	0.81658	0.77669	0.76126	0.76596		693	0.76364		3.36732	0.9584	0.94684	0.52665	0.46624					3.36732	0.03593	0.46096	0.05459	0.07804		7.33507	1.25692	0.74667
385.574	0.94063	0.95994	0.97192	0.85696		385.574	0.81647	0.77655	0.76124	0.76592		694	0.75758		3.36951	0.9587	0.94923	0.53333	0.47309					3.36951	0.03713	0.46304	0.05642	0.07904		7.34508	1.25616	0.74473
385.632	0.94047	0.95994	0.97183	0.85681		385.632	0.81635	0.77642	0.76123	0.76586		695	0.7697		3.3717	0.95886	0.95125	0.53912	0.47902					3.3717	0.03829	0.46516	0.05802	0.08008		7.35509	1.25524	0.74271
385.689	0.94031	0.95994	0.97174	0.85666		385.689	0.81625	0.77628	0.76121	0.76581		696	0.7697		3.37389	0.95894	0.95286	0.54343	0.48341					3.37389	0.03932	0.46732	0.0592	0.08102		7.3651	1.25421	0.74063
385.746	0.94016	0.95995	0.97166	0.85652		385.746	0.81615	0.77615	0.7612	0.76576		697	0.81212		3.37609	0.95927	0.95392	0.54571	0.4857					3.37609	0.04015	0.46938	0.05983	0.08168		7.3751	1.25311	0.73854
385.804	0.94	0.95994	0.97158	0.85637		385.804	0.81606	0.77601	0.7612	0.7657		698	0.8		3.37829	0.95964	0.95435	0.54553	0.48545					3.37829	0.0407	0.471	0.05977	0.08195		7.38511	1.25199	0.73647
385.861	0.93985	0.95995	0.9715	0.85623		385.861	0.81597	0.77589	0.7612	0.76565		699	0.78182		3.38049	0.95969	0.95453	0.5426	0.48248					3.38049	0.04086	0.47201	0.05909	0.08181		7.39512	1.25091	0.73446
385.919	0.93972	0.95995	0.97142	0.85608		385.919	0.81589	0.77576	0.7612	0.76558		700	0.77576		3.38269	0.95956	0.95464	0.53729	0.47724					3.38269	0.04065	0.47229	0.05799	0.08137		7.40512	1.24992	0.73255
385.976	0.93958	0.95996	0.97135	0.85594		385.976	0.81581	0.77564	0.7612	0.76552		701	0.7697		3.3849	0.95938	0.95463	0.53065	0.47089					3.3849	0.04022	0.47151	0.0567	0.08067		7.41513	1.24907	0.73077
386.034	0.93946	0.95997	0.97128	0.85579		386.034	0.81574	0.77551	0.7612	0.76545		702	0.7697		3.38711	0.95899	0.95473	0.52398	0.46463					3.38711	0.03971	0.46948	0.05543	0.07976		7.42514	1.2484	0.72915
386.091	0.93934	0.95998	0.97121	0.85566		386.091	0.81569	0.7754	0.76121	0.76539		703	0.7697		3.38933	0.95868	0.95479	0.51842	0.4595					3.38933	0.03929	0.46692	0.05436	0.07885		7.43514	1.24796	0.72773
386.149	0.93922	0.95999	0.97115	0.85552		386.149	0.81563	0.77528	0.76122	0.76532		704	0.79394		3.39154	0.95875	0.95497	0.51482	0.45626					3.39154	0.03907	0.46517	0.05373	0.0782		7.44515	1.24775	0.72651
386.206	0.93912	0.96001	0.97109	0.85538		386.206	0.81558	0.77517	0.76123	0.76525		705	0.8		3.39376	0.95889	0.9553	0.51359	0.45533					3.39376	0.03911	0.46514	0.05366	0.07804		7.45516	1.24781	0.72553
386.264	0.93901	0.96002	0.97104	0.85524		386.264	0.81553	0.77506	0.76125	0.76519		706	0.79394		3.39598	0.95909	0.9558	0.51476	0.45671					3.39598	0.03946	0.46687	0.05409	0.07834		7.46516	1.24812	0.72478
386.321	0.93893	0.96005	0.97099	0.85512		386.321	0.81549	0.77495	0.76127	0.76513		707	0.79394		3.39821	0.95923	0.95659	0.51798	0.46004					3.39821	0.04025	0.46984	0.05489	0.07893		7.47517	1.24871	0.72428
386.379	0.93885	0.96008	0.97096	0.85498		386.379	0.81545	0.77485	0.7613	0.76505		708	0.78788		3.40044	0.9592	0.95776	0.52263	0.46472					3.40044	0.04144	0.47338	0.05595	0.07981		7.48518	1.24954	0.72402
386.436	0.93877	0.96011	0.97093	0.85485		386.436	0.81543	0.77475	0.76133	0.76499		709	0.79394		3.40267	0.95922	0.95928	0.52805	0.47008					3.40267	0.04288	0.47709	0.05718	0.08099		7.49519	1.25062	0.72401
386.494	0.93871	0.96015	0.9709	0.85473		386.494	0.81541	0.77465	0.76136	0.76493		710	0.8		3.4049	0.95968	0.96066	0.53348	0.47541					3.4049	0.04448	0.48102	0.05843	0.08227		7.50519	1.25191	0.72422
386.552	0.93864	0.96019	0.97088	0.8546		386.552	0.81539	0.77456	0.76141	0.76486		711	0.8		3.40714	0.96026	0.96155	0.53821	0.48001					3.40714	0.04612	0.4856	0.05955	0.08351		7.5152	1.25339	0.72464
386.609	0.93859	0.96024	0.97087	0.85447		386.609	0.81539	0.77447	0.76145	0.7648		712	0.79394		3.40938	0.96055	0.96216	0.542	0.48361					3.40938	0.0477	0.49128	0.06045	0.08479		7.52521	1.25503	0.72526
386.667	0.93855	0.96029	0.97086	0.85435		386.667	0.81538	0.77439	0.7615	0.76476		713	0.78182		3.41162	0.96066	0.96267	0.54512	0.48649					3.41162	0.04922	0.49833	0.06119	0.08622		7.53521	1.2568	0.72604
386.725	0.93852	0.96035	0.97087	0.85424		386.725	0.81539	0.77431	0.76156	0.76471		714	0.78788		3.41387	0.96087	0.96291	0.548	0.48902					3.41387	0.05078	0.50736	0.0618	0.0878		7.54522	1.25866	0.72695
386.782	0.93849	0.96042	0.97088	0.85413		386.782	0.8153	0.77423	0.76162	0.76468		715	0.76364		3.41612	0.96107	0.96326	0.55107	0.49162					3.41612	0.05238	0.51927	0.06234	0.08963		7.55523	1.26058	0.72797
386.84	0.93848	0.96048	0.9709	0.85402		386.84	0.81521	0.77416	0.76169	0.76464		716	0.7697		3.41837	0.96125	0.96311	0.55502	0.49495					3.41837	0.05388	0.53431	0.06295	0.09188		7.56523	1.26253	0.72906
386.898	0.93847	0.96057	0.97093	0.85391		386.898	0.81514	0.77409	0.76176	0.76461		717	0.67273		3.42063	0.96131	0.96231	0.56045	0.49958					3.42063	0.0552	0.55169	0.06379	0.09458		7.57524	1.26447	0.73018
386.956	0.93847	0.96065	0.97097	0.8538		386.956	0.81507	0.77402	0.76184	0.76459		718	0.62424		3.42288	0.9614	0.96156	0.56711	0.50514					3.42288	0.05626	0.57026	0.06467	0.09762		7.58525	1.26637	0.7313
387.013	0.93849	0.96075	0.97102	0.8537		387.013	0.815	0.77397	0.76193	0.76459		719	0.55939		3.42514	0.96154	0.96108	0.57278	0.5092					3.42514	0.05675	0.58721	0.06499	0.10046		7.59525	1.2682	0.73237
387.071	0.93851	0.96085	0.97107	0.85361		387.071	0.81494	0.77391	0.76202	0.76458		720	0.59758		3.42741	0.96146	0.95998	0.57359	0.50776					3.42741	0.05614	0.59561	0.06405	0.10207		7.60526	1.26994	0.73337
387.129	0.93854	0.96097	0.97113	0.85351		387.129	0.81489	0.77385	0.76212	0.76459		721	0.66061		3.42968	0.96095	0.95866	0.56672	0.49863					3.42968	0.05418	0.58793	0.06168	0.10117		7.61527	1.27156	0.73427
387.187	0.93858	0.96108	0.9712	0.85341		387.187	0.81484	0.7738	0.76223	0.76459		722	0.75152		3.43194	0.96034	0.95753	0.55294	0.48402					3.43194	0.05134	0.56553	0.05844	0.09722		7.62528	1.27303	0.73502
387.245	0.93862	0.96121	0.97128	0.85333		387.245	0.8148	0.77375	0.76233	0.76462		723	0.69091		3.43422	0.95984	0.95628	0.53609	0.46854					3.43422	0.04827	0.54009	0.0552	0.0915		7.63528	1.27433	0.73561
387.302	0.93869	0.96134	0.97136	0.85324		387.302	0.81475	0.77371	0.76245	0.76465		724	0.64242		3.43649	0.95922	0.95487	0.52035	0.45539					3.43649	0.04551	0.52025	0.05257	0.08613		7.64529	1.27543	0.73602
387.36	0.93874	0.96148	0.97146	0.85316		387.36	0.81471	0.77367	0.76256	0.76468		725	0.6303		3.43877	0.95865	0.95351	0.50772	0.44517					3.43877	0.04335	0.50677	0.05064	0.08212		7.6553	1.27633	0.73624
387.418	0.93882	0.96162	0.97156	0.85307		387.418	0.81468	0.77362	0.76269	0.76473		726	0.65455		3.44105	0.95819	0.95206	0.49809	0.43725					3.44105	0.04174	0.49748	0.04917	0.07935		7.6653	1.27699	0.73626
387.476	0.93889	0.96177	0.97166	0.85299		387.476	0.81466	0.77359	0.76282	0.76477		727	0.66061		3.44334	0.95785	0.95067	0.49076	0.43108					3.44334	0.04043	0.4907	0.04798	0.07743		7.67531	1.2774	0.73608
387.534	0.93899	0.96193	0.97177	0.85291		387.534	0.81465	0.77355	0.76294	0.76483		728	0.6303		3.44563	0.95753	0.94952	0.48515	0.42633					3.44563	0.03926	0.4854	0.04704	0.07601		7.68532	1.27757	0.73572
387.592	0.93908	0.9621	0.97189	0.85283		387.592	0.81464	0.77351	0.76307	0.76488		729	0.63636		3.44792	0.95726	0.94866	0.4807	0.42255					3.44792	0.03826	0.48102	0.04629	0.07484		7.69532	1.27749	0.73519
387.65	0.93918	0.96227	0.97201	0.85275		387.65	0.81465	0.77348	0.76321	0.76495		730	0.68485		3.45021	0.95711	0.94804	0.47705	0.41944					3.45021	0.03744	0.47733	0.04568	0.07382		7.70533	1.27718	0.7345
387.708	0.93929	0.96244	0.97214	0.85267		387.708	0.81466	0.77345	0.76335	0.76502		731	0.64848		3.45251	0.95703	0.94746	0.47401	0.41686					3.45251	0.03674	0.47405	0.04516	0.07288		7.71534	1.27667	0.73369
387.766	0.93939	0.96261	0.97227	0.85259		387.766	0.81467	0.77342	0.76349	0.76508		732	0.69697		3.45481	0.95698	0.94645	0.47138	0.41465					3.45481	0.0361	0.47105	0.04471	0.07199		7.72534	1.27598	0.73277
387.824	0.93951	0.96279	0.9724	0.85251		387.824	0.81471	0.77338	0.76362	0.76516		733	0.72727		3.45711	0.95677	0.94517	0.469	0.41267					3.45711	0.03549	0.46828	0.04428	0.0712		7.73535	1.27516	0.73177
387.882	0.93963	0.96298	0.97254	0.85243		387.882	0.81474	0.77336	0.76376	0.76524		734	0.75152		3.45942	0.95646	0.94406	0.46675	0.4108					3.45942	0.0349	0.46568	0.04386	0.0705		7.74536	1.27424	0.73073
387.94	0.93976	0.96316	0.97269	0.85235		387.94	0.81478	0.77332	0.7639	0.76531		735	0.73939		3.46173	0.95628	0.94328	0.46475	0.40918					3.46173	0.03434	0.46327	0.0435	0.06984		7.75537	1.27328	0.72967
387.998	0.93989	0.96336	0.97284	0.85227		387.998	0.81483	0.77329	0.76404	0.7654		736	0.73333		3.46404	0.95625	0.94248	0.46344	0.4082					3.46404	0.03383	0.46112	0.04328	0.06928		7.76537	1.27231	0.7286
388.056	0.94003	0.96354	0.97298	0.85219		388.056	0.81489	0.77326	0.76417	0.76549		737	0.72727		3.46636	0.95631	0.9416	0.4631	0.40812					3.46636	0.03341	0.45928	0.04325	0.06889		7.77538	1.27137	0.72756
388.114	0.94016	0.96373	0.97313	0.8521		388.114	0.81496	0.77324	0.76432	0.76556		738	0.74545		3.46867	0.95647	0.94091	0.46375	0.40898					3.46867	0.03317	0.45779	0.04343	0.06863		7.78539	1.2705	0.72655
388.172	0.9403	0.96392	0.97328	0.85201		388.172	0.81503	0.77321	0.76445	0.76565		739	0.72121		3.471	0.95651	0.94065	0.46518	0.41063					3.471	0.03311	0.45671	0.04375	0.06847		7.79539	1.26971	0.7256
388.23	0.94044	0.96413	0.97344	0.85192		388.23	0.81511	0.77317	0.76459	0.76573		740	0.73939		3.47332	0.95646	0.94085	0.46686	0.41253					3.47332	0.03317	0.45603	0.04412	0.0684		7.8054	1.26903	0.7247
388.288	0.94058	0.96432	0.97359	0.85183		388.288	0.8152	0.77314	0.76471	0.76581		741	0.73333		3.47565	0.95636	0.94144	0.46794	0.41381					3.47565	0.03329	0.45565	0.04445	0.06841		7.81541	1.26846	0.72387
388.347	0.94073	0.96451	0.97374	0.85173		388.347	0.81529	0.7731	0.76484	0.76589		742	0.73939		3.47798	0.95615	0.94216	0.46762	0.41373					3.47798	0.03342	0.45539	0.04462	0.06836		7.82541	1.268	0.7231
388.405	0.94087	0.9647	0.9739	0.85164		388.405	0.81539	0.77307	0.76497	0.76597		743	0.75152		3.48031	0.95608	0.94291	0.4655	0.41191					3.48031	0.03347	0.45514	0.04452	0.06814		7.83542	1.26763	0.72239
388.463	0.94102	0.96489	0.97406	0.85154		388.463	0.81549	0.77304	0.76509	0.76605		744	0.75758		3.48265	0.95618	0.94371	0.46153	0.40832					3.48265	0.03337	0.45468	0.04409	0.0678		7.84543	1.26735	0.72174
388.521	0.94117	0.96508	0.97421	0.85144		388.521	0.8156	0.77301	0.76521	0.76612		745	0.75758		3.48499	0.95631	0.94424	0.45607	0.40333					3.48499	0.03318	0.45382	0.0434	0.06739		7.85543	1.26713	0.72113
388.579	0.94131	0.96527	0.97436	0.85134		388.579	0.81571	0.77297	0.76533	0.7662		746	0.75758		3.48734	0.95645	0.94441	0.44992	0.39762					3.48734	0.033	0.45271	0.04263	0.06692		7.86544	1.26696	0.72057
388.638	0.94146	0.96544	0.97451	0.85122		388.638	0.81581	0.77293	0.76544	0.76627		747	0.75758		3.48968	0.95643	0.94466	0.44404	0.39208					3.48968	0.03289	0.45182	0.04191	0.06654		7.87545	1.26681	0.72004
388.696	0.94161	0.96561	0.97465	0.85111		388.696	0.81591	0.77289	0.76555	0.76634		748	0.75152		3.49203	0.9562	0.94548	0.43936	0.38763					3.49203	0.03298	0.45163	0.04138	0.06647		7.88546	1.26666	0.71953
388.754	0.94176	0.96579	0.9748	0.851		388.754	0.81601	0.77285	0.76565	0.76641		749	0.75152		3.49439	0.95597	0.94715	0.43648	0.38488					3.49439	0.03343	0.45233	0.04109	0.0667		7.89546	1.26651	0.71904
388.813	0.94191	0.96594	0.97494	0.85087		388.813	0.8161	0.77281	0.76575	0.76647		750	0.74545		3.49674	0.95582	0.94934	0.43561	0.38397					3.49674	0.03427	0.45403	0.04107	0.06723		7.90547	1.26632	0.71856
388.871	0.94206	0.96609	0.97507	0.85076		388.871	0.81618	0.77276	0.76584	0.76653		751	0.74545		3.4991	0.95573	0.95125	0.43692	0.385					3.4991	0.03539	0.45699	0.0414	0.06824		7.91548	1.2661	0.71808
388.929	0.94221	0.96624	0.9752	0.85063		388.929	0.81624	0.77271	0.76594	0.76659		752	0.74545		3.50146	0.95591	0.95259	0.44125	0.38863					3.50146	0.03682	0.46174	0.04223	0.07006		7.92548	1.26581	0.71759
388.988	0.94235	0.96638	0.97533	0.85049		388.988	0.81629	0.77266	0.76603	0.76665		753	0.74545		3.50383	0.95626	0.95351	0.45023	0.39618					3.50383	0.03872	0.46941	0.04376	0.07298		7.93549	1.26545	0.71711
389.046	0.94249	0.9665	0.97545	0.85036		389.046	0.81632	0.7726	0.76611	0.7667		754	0.75152		3.5062	0.95638	0.9535	0.46366	0.40752					3.5062	0.04091	0.48078	0.04576	0.0767		7.9455	1.265	0.71661
389.104	0.94264	0.96663	0.97557	0.85023		389.104	0.81631	0.77254	0.76619	0.76675		755	0.75152		3.50857	0.95605	0.95211	0.47391	0.41596					3.50857	0.04212	0.49211	0.04675	0.0791		7.9555	1.26445	0.71611
389.163	0.94278	0.96673	0.97567	0.85008		389.163	0.81627	0.77247	0.76626	0.7668		756	0.73939		3.51095	0.95521	0.94913	0.469	0.41093					3.51095	0.04084	0.49351	0.04503	0.07765		7.96551	1.26378	0.71561
389.221	0.94293	0.96683	0.97578	0.84994		389.221	0.81618	0.77241	0.76633	0.76685		757	0.73939		3.51333	0.95402	0.94485	0.44896	0.39258					3.51333	0.03739	0.48168	0.04118	0.07289		7.97552	1.26301	0.71511
389.28	0.94307	0.96692	0.97587	0.84979		389.28	0.81603	0.77235	0.76641	0.7669		758	0.74545		3.51571	0.95281	0.94007	0.42647	0.37234					3.51571	0.03367	0.46551	0.0374	0.06785		7.98552	1.26212	0.7146
389.338	0.94321	0.96699	0.97596	0.84964		389.338	0.81578	0.77226	0.76647	0.76695		759	0.72121		3.51809	0.95164	0.93524	0.40989	0.35765					3.51809	0.03087	0.45207	0.0348	0.06422		7.99553	1.26114	0.7141
389.397	0.94336	0.96706	0.97604	0.84949		389.397	0.8154	0.7722	0.76653	0.767		760	0.16121		3.52048	0.9506	0.93049	0.39898	0.34811					3.52048	0.0289	0.44232	0.03314	0.06191		8.00554	1.26008	0.71361
389.455	0.94349	0.96711	0.97612	0.84932		389.455	0.81484	0.77212	0.76658	0.76703		761	0.09333		3.52287	0.94975	0.92611	0.39139	0.34153					3.52287	0.02746	0.43514	0.03202	0.06042		8.01555	1.25899	0.71313
389.514	0.94363	0.96715	0.97619	0.84917		389.514	0.81398	0.77203	0.76663	0.76708		762	0.41697		3.52527	0.94903	0.92249	0.38569	0.33662					3.52527	0.02642	0.42957	0.0312	0.05936		8.02555	1.25789	0.71266
389.572	0.94377	0.96717	0.97626	0.84901		389.572	0.81263	0.77195	0.76668	0.76711		763	0.2303		3.52767	0.94842	0.91951	0.38113	0.33269					3.52767	0.02564	0.42503	0.03055	0.05847		8.03556	1.25684	0.7122
389.631	0.9439	0.96719	0.97631	0.84884		389.631	0.81288	0.77186	0.76672	0.76716		764	0.32667		3.53007	0.94793	0.91685	0.37741	0.32951					3.53007	0.02499	0.42126	0.03001	0.05772		8.04557	1.25589	0.71177
389.689	0.94403	0.96719	0.97637	0.84867		389.689	0.81312	0.77178	0.76675	0.7672		765	0.41576		3.53247	0.94752	0.91454	0.37431	0.32689					3.53247	0.02447	0.418	0.02958	0.05711		8.05557	1.25511	0.71135
389.748	0.94416	0.96719	0.97641	0.8485		389.748	0.81336	0.77169	0.76679	0.76724		766	0.49394		3.53488	0.94711	0.91276	0.37156	0.32457					3.53488	0.02404	0.41507	0.02923	0.05664		8.06558	1.25454	0.71095
389.806	0.94428	0.96716	0.97645	0.84833		389.806	0.81361	0.77161	0.76681	0.76728		767	0.5903		3.53729	0.94663	0.91132	0.36904	0.32245					3.53729	0.02369	0.41234	0.02895	0.05623		8.07559	1.25422	0.71058
389.865	0.9444	0.96714	0.97648	0.84816		389.865	0.81385	0.77152	0.76684	0.76731		768	0.67273		3.53971	0.94612	0.90988	0.36678	0.32054					3.53971	0.02343	0.40974	0.02871	0.05581		8.08559	1.25419	0.71023
389.924	0.94452	0.9671	0.97652	0.84797		389.924	0.81408	0.77142	0.76686	0.76734		769	0.68485		3.54212	0.94566	0.90835	0.36468	0.31878					3.54212	0.02323	0.40728	0.02848	0.05543		8.0956	1.25445	0.7099
389.982	0.94463	0.96704	0.97654	0.84779		389.982	0.81432	0.77133	0.76687	0.76738		770	0.70303		3.54454	0.94515	0.90691	0.36268	0.3171					3.54454	0.02301	0.40498	0.02825	0.05516		8.10561	1.25499	0.7096
390.041	0.94474	0.96698	0.97655	0.8476		390.041	0.81456	0.77124	0.76688	0.76741		771	0.70909		3.54697	0.94458	0.90555	0.36078	0.31551					3.54697	0.02276	0.40279	0.02802	0.05494		8.11561	1.25579	0.70932
390.1	0.94485	0.9669	0.97656	0.84741		390.1	0.8148	0.77115	0.76688	0.76744		772	0.71515		3.5494	0.94413	0.90418	0.35895	0.31401					3.5494	0.0225	0.40065	0.02781	0.05468		8.12562	1.25678	0.70907
390.158	0.94494	0.96682	0.97658	0.84722		390.158	0.81504	0.77106	0.76687	0.76747		773	0.71515		3.55183	0.94383	0.90298	0.35718	0.31256					3.55183	0.02225	0.39856	0.02763	0.05438		8.13563	1.2579	0.70884
390.217	0.94503	0.96673	0.97658	0.84703		390.217	0.81526	0.77097	0.76687	0.7675		774	0.71515		3.55426	0.94356	0.90204	0.35547	0.31116					3.55426	0.02207	0.39654	0.02742	0.05411		8.14564	1.25905	0.70863
390.276	0.94512	0.96662	0.97658	0.84682		390.276	0.8155	0.77088	0.76686	0.76753		775	0.71515		3.5567	0.94327	0.90107	0.3538	0.30979					3.5567	0.02193	0.39459	0.02721	0.05384		8.15564	1.26015	0.70844
390.335	0.9452	0.96651	0.97657	0.84662		390.335	0.81572	0.77079	0.76683	0.76755		776	0.71515		3.55914	0.9429	0.90001	0.35206	0.30836					3.55914	0.02178	0.39269	0.02702	0.05354		8.16565	1.26113	0.70826
390.393	0.94527	0.9664	0.97656	0.84641		390.393	0.81596	0.7707	0.76681	0.76757		777	0.70909		3.56159	0.94244	0.89901	0.35018	0.30681					3.56159	0.02161	0.39081	0.02684	0.05321		8.17566	1.2619	0.70809
390.452	0.94535	0.96628	0.97655	0.84619		390.452	0.81618	0.77062	0.76678	0.7676		778	0.70909		3.56403	0.942	0.89807	0.34823	0.30518					3.56403	0.02141	0.38896	0.02665	0.05292		8.18566	1.26242	0.70792
390.511	0.94541	0.96614	0.97653	0.84596		390.511	0.81204	0.77054	0.76675	0.76761		779	0.71515		3.56648	0.9416	0.89716	0.34633	0.3036					3.56648	0.02119	0.38719	0.02642	0.05268		8.19567	1.26266	0.70775
390.57	0.94546	0.96601	0.9765	0.84573		390.57	0.81226	0.77046	0.76671	0.76763		780	0.70303		3.56894	0.9413	0.89637	0.34451	0.30211					3.56894	0.02098	0.38549	0.02617	0.05249		8.20568	1.2626	0.70758
390.629	0.9455	0.96587	0.97648	0.84549		390.629	0.81248	0.77038	0.76666	0.76765		781	0.70303		3.5714	0.94106	0.89561	0.34277	0.30071					3.5714	0.02083	0.38381	0.02594	0.05226		8.21568	1.26225	0.70738
390.687	0.94555	0.96573	0.97645	0.84525		390.687	0.8127	0.7703	0.76662	0.76766		782	0.70909		3.57386	0.94078	0.89486	0.34112	0.29939					3.57386	0.02072	0.38212	0.02573	0.05198		8.22569	1.26163	0.70716
390.746	0.94557	0.96558	0.97643	0.845		390.746	0.81292	0.77023	0.76656	0.76768		783	0.70303		3.57632	0.94044	0.89424	0.33959	0.29817					3.57632	0.02058	0.38051	0.02558	0.05172		8.2357	1.26077	0.70692
390.805	0.94559	0.96544	0.97639	0.84474		390.805	0.81313	0.77015	0.7665	0.76769		784	0.69697		3.57879	0.94012	0.89375	0.3381	0.29699					3.57879	0.0204	0.37901	0.02547	0.05146		8.2457	1.25971	0.70665
390.864	0.94561	0.96529	0.97635	0.84448		390.864	0.81334	0.77009	0.76644	0.7677		785	0.70303		3.58126	0.93984	0.89317	0.33655	0.29575					3.58126	0.02025	0.37755	0.02532	0.05119		8.25571	1.25848	0.70635
390.923	0.94562	0.96514	0.97631	0.84421		390.923	0.81355	0.77001	0.76637	0.76772		786	0.70303		3.58374	0.9395	0.8925	0.33495	0.29446					3.58374	0.02011	0.37613	0.02513	0.05093		8.26572	1.25713	0.70603
390.982	0.94562	0.96498	0.97627	0.84394		390.982	0.81375	0.76995	0.76631	0.76774		787	0.69697		3.58622	0.93907	0.8919	0.33343	0.29325					3.58622	0.01996	0.37474	0.02498	0.05072		8.27573	1.25568	0.70568
391.041	0.94561	0.96484	0.97623	0.84365		391.041	0.81396	0.76989	0.76623	0.76774		788	0.68485		3.5887	0.93873	0.89136	0.33197	0.29211					3.5887	0.01979	0.37341	0.02487	0.05052		8.28573	1.25419	0.70532
391.1	0.94559	0.96469	0.97618	0.84337		391.1	0.81417	0.76982	0.76615	0.76774		789	0.68485		3.59118	0.93859	0.89075	0.33044	0.29089					3.59118	0.01962	0.37213	0.02473	0.0503		8.29574	1.25267	0.70495
391.159	0.94557	0.96455	0.97612	0.84308		391.159	0.81436	0.76976	0.76607	0.76776		790	0.66061		3.59367	0.93851	0.89008	0.32891	0.28965					3.59367	0.01947	0.37088	0.02457	0.05004		8.30575	1.25115	0.70458
391.218	0.94553	0.9644	0.97607	0.84278		391.218	0.8102	0.76969	0.76598	0.76776		791	0.67273		3.59616	0.93824	0.88949	0.32746	0.2885					3.59616	0.01939	0.36967	0.02438	0.0498		8.31575	1.24965	0.70422
391.277	0.94549	0.96426	0.97601	0.84249		391.277	0.8104	0.76964	0.76589	0.76777		792	0.66667		3.59866	0.93785	0.88902	0.32597	0.28733					3.59866	0.01931	0.36848	0.02419	0.0496		8.32576	1.2482	0.7039
391.336	0.94544	0.96412	0.97596	0.84219		391.336	0.81059	0.76958	0.7658	0.76779		793	0.66061		3.60116	0.93752	0.88851	0.32441	0.2861					3.60116	0.01921	0.36729	0.02405	0.04939		8.33577	1.24682	0.70361
391.395	0.94539	0.96399	0.97589	0.84188		391.395	0.81079	0.76951	0.76571	0.76779		794	0.66667		3.60366	0.93727	0.88791	0.3229	0.28492					3.60366	0.01916	0.36613	0.02392	0.04916		8.34577	1.24551	0.70336
391.454	0.94532	0.96386	0.97584	0.84159		391.454	0.81098	0.76946	0.76561	0.7678		795	0.66061		3.60617	0.93704	0.88734	0.3215	0.28383					3.60617	0.01907	0.36505	0.0238	0.04895		8.35578	1.2443	0.70317
391.513	0.94525	0.96373	0.97577	0.84128		391.513	0.81118	0.76941	0.76551	0.7678		796	0.64848		3.60868	0.93684	0.88693	0.32024	0.28288					3.60868	0.01891	0.36403	0.0237	0.04877		8.36579	1.2432	0.70304
391.573	0.94518	0.96362	0.9757	0.84098		391.573	0.81137	0.76934	0.76541	0.76781		797	0.66061		3.61119	0.93661	0.88667	0.31901	0.28197					3.61119	0.01877	0.36298	0.02363	0.04859		8.37579	1.24222	0.70297
391.632	0.9451	0.96351	0.97564	0.84068		391.632	0.81156	0.76929	0.7653	0.76782		798	0.67273		3.61371	0.93636	0.88644	0.31764	0.2809					3.61371	0.01865	0.36191	0.02354	0.04837		8.3858	1.24136	0.70297
391.691	0.94501	0.9634	0.97556	0.84037		391.691	0.81175	0.76923	0.76521	0.76782		799	0.66061		3.61623	0.93613	0.8862	0.31616	0.27972					3.61623	0.01854	0.36084	0.02344	0.04811		8.39581	1.24065	0.70302
391.75	0.94492	0.9633	0.97549	0.84007		391.75	0.81194	0.76918	0.7651	0.76783		800	0.64848		3.61875	0.93587	0.88588	0.31476	0.27863					3.61875	0.01844	0.35979	0.02334	0.04791		8.40582	1.24008	0.70312
391.809	0.94483	0.96321	0.97542	0.83977		391.809	0.81213	0.76912	0.76499	0.76783		801	0.65455		3.62128	0.9356	0.88547	0.31343	0.27758					3.62128	0.01833	0.35876	0.02324	0.04779		8.41582	1.23966	0.70326
391.868	0.94472	0.96311	0.97534	0.83947		391.868	0.81232	0.76906	0.76489	0.76783		802	0.66061		3.62381	0.9353	0.88504	0.31208	0.2765					3.62381	0.01821	0.35772	0.02313	0.04766		8.42583	1.23937	0.70342
391.928	0.94462	0.96303	0.97527	0.83918		391.928	0.8125	0.76901	0.76478	0.76783		803	0.64848		3.62634	0.935	0.88463	0.31078	0.27548					3.62634	0.01811	0.35662	0.02302	0.04745		8.43584	1.23919	0.70359
391.987	0.94452	0.96295	0.97519	0.83889		391.987	0.81269	0.76895	0.76468	0.76783		804	0.65455		3.62888	0.93473	0.88419	0.30952	0.27452					3.62888	0.01799	0.35552	0.02289	0.04724		8.44584	1.2391	0.70374
392.046	0.94441	0.96287	0.9751	0.83861		392.046	0.81287	0.7689	0.76458	0.76784		805	0.63636		3.63142	0.9345	0.88376	0.30828	0.27358					3.63142	0.01787	0.35444	0.02278	0.04712		8.45585	1.23907	0.70386
392.106	0.94429	0.9628	0.97502	0.83833		392.106	0.81305	0.76885	0.76448	0.76784		806	0.66667		3.63397	0.93419	0.88353	0.30707	0.27266					3.63397	0.0178	0.35336	0.02269	0.04702		8.46586	1.23903	0.70392
392.165	0.94419	0.96273	0.97494	0.83804		392.165	0.81323	0.7688	0.76437	0.76783		807	0.66061		3.63651	0.93381	0.88345	0.30592	0.2718					3.63651	0.01773	0.35227	0.02263	0.04689		8.47586	1.23895	0.7039
392.224	0.94406	0.96267	0.97486	0.83776		392.224	0.81341	0.76875	0.76427	0.76783		808	0.65455		3.63907	0.93351	0.88326	0.30474	0.2709					3.63907	0.01766	0.35118	0.02254	0.04671		8.48587	1.23877	0.70378
392.284	0.94395	0.96261	0.97478	0.83749		392.284	0.81359	0.7687	0.76416	0.76782		809	0.63636		3.64162	0.93335	0.88293	0.30351	0.26995					3.64162	0.01759	0.35007	0.02243	0.04647		8.49588	1.23845	0.70355
392.343	0.94383	0.96255	0.97468	0.83723		392.343	0.81376	0.76864	0.76406	0.76782		810	0.64242		3.64418	0.9331	0.88265	0.30241	0.26914					3.64418	0.01751	0.34897	0.02231	0.0462		8.50588	1.23793	0.70318
392.402	0.94371	0.96249	0.9746	0.83696		392.402	0.81393	0.7686	0.76397	0.76781		811	0.63636		3.64674	0.9327	0.88242	0.30147	0.26849					3.64674	0.0174	0.34788	0.02224	0.046		8.51589	1.23718	0.70266
392.462	0.94359	0.96244	0.97451	0.83669		392.462	0.8141	0.76855	0.76386	0.76779		812	0.62424		3.64931	0.93238	0.88221	0.30046	0.26776					3.64931	0.0173	0.34683	0.02224	0.04586		8.5259	1.23619	0.70198
392.521	0.94347	0.96239	0.97442	0.83643		392.521	0.81426	0.76849	0.76377	0.76777		813	0.61212		3.65188	0.93223	0.88208	0.29936	0.26692					3.65188	0.01723	0.34577	0.02224	0.04572		8.53591	1.23493	0.70114
392.581	0.94335	0.96235	0.97433	0.83618		392.581	0.81441	0.76845	0.76367	0.76775		814	0.54788		3.65445	0.93209	0.88194	0.29826	0.26611					3.65445	0.01716	0.34469	0.02213	0.04552		8.54591	1.2334	0.70014
392.64	0.94322	0.9623	0.97425	0.83591		392.64	0.81457	0.76842	0.76358	0.76773		815	0.54242		3.65703	0.93187	0.88164	0.29715	0.26529					3.65703	0.01707	0.34361	0.02195	0.04528		8.55592	1.2316	0.69897
392.699	0.9431	0.96225	0.97416	0.83566		392.699	0.81472	0.76837	0.7635	0.7677		816	0.50424		3.65961	0.93161	0.88125	0.29595	0.26438					3.65961	0.01697	0.34259	0.02185	0.0451		8.56593	1.22957	0.69766
392.759	0.94296	0.96221	0.97406	0.83541		392.759	0.81486	0.76833	0.7634	0.76767		817	0.51636		3.6622	0.93136	0.881	0.29473	0.26345					3.6622	0.01689	0.34158	0.02183	0.04497		8.57593	1.22731	0.6962
392.818	0.94283	0.96216	0.97397	0.83516		392.818	0.81499	0.76829	0.76332	0.76764		818	0.49879		3.66478	0.93108	0.88086	0.29359	0.2626					3.66478	0.01681	0.34057	0.02178	0.04485		8.58594	1.22486	0.69462
392.878	0.9427	0.96212	0.97387	0.83491		392.878	0.81512	0.76825	0.76324	0.7676		819	0.54848		3.66738	0.9308	0.88064	0.29255	0.26185					3.66738	0.01672	0.33955	0.02167	0.0447		8.59595	1.22227	0.69294
392.938	0.94257	0.96208	0.97378	0.83465		392.938	0.81525	0.76822	0.76315	0.76756		820	0.52242		3.66997	0.93065	0.88031	0.29153	0.26112					3.66997	0.0166	0.33853	0.02158	0.04455		8.60595	1.21956	0.69118
392.997	0.94244	0.96204	0.97368	0.83441		392.997	0.811	0.76818	0.76307	0.76752		821	0.60485		3.67257	0.93058	0.87997	0.29047	0.26034					3.67257	0.01648	0.33752	0.02154	0.04439		8.61596	1.21679	0.68937
393.057	0.9423	0.962	0.97357	0.83416		393.057	0.81111	0.76815	0.76299	0.76747		822	0.57697		3.67517	0.93031	0.87969	0.28932	0.25946					3.67517	0.01641	0.33654	0.02149	0.0442		8.62597	1.21399	0.68753
393.116	0.94216	0.96195	0.97348	0.83391		393.116	0.81122	0.76812	0.76291	0.76741		823	0.40788		3.67778	0.92991	0.87945	0.2881	0.25853					3.67778	0.01639	0.33559	0.02137	0.04404		8.63597	1.21121	0.6857
393.176	0.94202	0.96192	0.97338	0.83367		393.176	0.81132	0.76809	0.76284	0.76736		824	0.56667		3.68039	0.92957	0.87915	0.28687	0.25756					3.68039	0.01635	0.33465	0.02124	0.04391		8.64598	1.20851	0.68391
393.236	0.94189	0.96188	0.97327	0.83342		393.236	0.81141	0.76806	0.76276	0.7673		825	0.58727		3.683	0.92935	0.87877	0.28561	0.25658					3.683	0.01629	0.33369	0.02112	0.04377		8.65599	1.20594	0.68218
393.295	0.94175	0.96183	0.97318	0.83317		393.295	0.8115	0.76803	0.76269	0.76722		826	0.56606		3.68562	0.9292	0.87838	0.28445	0.25568					3.68562	0.01621	0.33273	0.021	0.04363		8.666	1.20354	0.68054
393.355	0.94161	0.96179	0.97308	0.83293		393.355	0.81159	0.76801	0.76262	0.76716		827	0.59697		3.68824	0.929	0.878	0.28341	0.25489					3.68824	0.01608	0.33178	0.0209	0.04348		8.676	1.20135	0.67903
393.415	0.94147	0.96176	0.97298	0.83269		393.415	0.81167	0.76799	0.76254	0.7671		828	0.51515		3.69087	0.92871	0.87768	0.28239	0.25412					3.69087	0.01597	0.33084	0.02084	0.04329		8.68601	1.19942	0.67766
393.474	0.94133	0.96172	0.97288	0.83245		393.474	0.81175	0.76796	0.76247	0.76702		829	0.56303		3.6935	0.92842	0.87742	0.28132	0.25333					3.6935	0.01592	0.32992	0.02081	0.0431		8.69602	1.19779	0.67645
393.534	0.9412	0.96168	0.97278	0.83221		393.534	0.81181	0.76794	0.7624	0.76694		830	0.55515		3.69613	0.92818	0.87718	0.28018	0.25247					3.69613	0.01587	0.32902	0.02077	0.04295		8.70602	1.19648	0.67543
393.594	0.94106	0.96165	0.97269	0.83198		393.594	0.81188	0.76792	0.76234	0.76686		831	0.56		3.69877	0.92804	0.87696	0.27907	0.25161					3.69877	0.01582	0.32813	0.02069	0.04284		8.71603	1.19552	0.67462
393.654	0.94093	0.96162	0.97259	0.83175		393.654	0.81194	0.76789	0.76226	0.76678		832	0.54182		3.70141	0.92792	0.87672	0.27808	0.25085					3.70141	0.01574	0.32721	0.02062	0.04271		8.72604	1.19492	0.67401
393.713	0.94078	0.96159	0.9725	0.83152		393.713	0.812	0.76787	0.7622	0.76669		833	0.58		3.70405	0.92774	0.87644	0.27726	0.25026					3.70405	0.01564	0.32629	0.02057	0.04255		8.73604	1.19469	0.67362
393.773	0.94065	0.96156	0.97241	0.83129		393.773	0.81205	0.76784	0.76214	0.7666		834	0.56606		3.7067	0.92753	0.87621	0.27654	0.24976					3.7067	0.01555	0.32538	0.02053	0.04239		8.74605	1.19482	0.67345
393.833	0.94052	0.96152	0.97233	0.83106		393.833	0.8121	0.76782	0.76208	0.76652		835	0.60606		3.70935	0.92727	0.87606	0.27573	0.24918					3.70935	0.01546	0.32449	0.02048	0.04225		8.75606	1.1953	0.6735
393.893	0.94039	0.96149	0.97225	0.83084		393.893	0.81215	0.7678	0.762	0.76643		836	0.58909		3.712	0.927	0.87592	0.27481	0.2485					3.712	0.01531	0.32359	0.02041	0.04212		8.76606	1.19611	0.67378
393.953	0.94026	0.96146	0.97217	0.83062		393.953	0.81219	0.76777	0.76194	0.76633		837	0.61212		3.71466	0.92676	0.87573	0.27394	0.24786					3.71466	0.01516	0.32268	0.02033	0.04203		8.77607	1.19721	0.67426
394.012	0.94013	0.96143	0.9721	0.83041		394.012	0.81222	0.76776	0.76188	0.76624		838	0.60545		3.71733	0.92648	0.87556	0.2731	0.24726					3.71733	0.01507	0.32181	0.02026	0.04196		8.78608	1.19857	0.67494
394.072	0.94002	0.9614	0.97203	0.8302		394.072	0.81225	0.76773	0.76182	0.76615		839	0.60606		3.71999	0.9262	0.87545	0.27228	0.24666					3.71999	0.01507	0.32098	0.02022	0.04189		8.79609	1.20012	0.6758
394.132	0.93989	0.96136	0.97196	0.82998		394.132	0.81228	0.76771	0.76176	0.76606		840	0.61818		3.72266	0.92594	0.87542	0.27153	0.24613					3.72266	0.01511	0.32016	0.02021	0.04184		8.80609	1.20183	0.67683
394.192	0.93977	0.96134	0.9719	0.82978		394.192	0.8123	0.76769	0.76171	0.76597		841	0.61212		3.72534	0.92572	0.87533	0.27079	0.2456					3.72534	0.01515	0.3193	0.02021	0.04175		8.8161	1.20362	0.67801
394.252	0.93966	0.9613	0.97184	0.82958		394.252	0.81233	0.76766	0.76165	0.76588		842	0.60424		3.72801	0.92554	0.87512	0.26996	0.24499					3.72801	0.01511	0.31841	0.0202	0.0416		8.82611	1.20545	0.67932
394.312	0.93954	0.96126	0.97179	0.82938		394.312	0.81234	0.76764	0.76159	0.76579		843	0.61212		3.7307	0.92534	0.87492	0.26909	0.24434					3.7307	0.01501	0.31754	0.02016	0.04142		8.83611	1.20725	0.68073
394.372	0.93943	0.96123	0.97174	0.82919		394.372	0.81235	0.76762	0.76153	0.7657		844	0.59758		3.73338	0.92504	0.87474	0.26825	0.24374					3.73338	0.01491	0.31669	0.02009	0.04124		8.84612	1.20897	0.68221
394.432	0.93932	0.96119	0.9717	0.829		394.432	0.81237	0.76761	0.76147	0.76562		845	0.61818		3.73607	0.9247	0.87447	0.26748	0.2432					3.73607	0.01488	0.31585	0.02003	0.04109		8.85613	1.21056	0.68374
394.492	0.93921	0.96115	0.97166	0.8288		394.492	0.81237	0.76759	0.76141	0.76553		846	0.61818		3.73877	0.92441	0.87417	0.26677	0.24272					3.73877	0.01487	0.31499	0.02	0.041		8.86613	1.21197	0.6853
394.552	0.93911	0.96111	0.97162	0.82862		394.552	0.81236	0.76757	0.76136	0.76545		847	0.60121		3.74146	0.92411	0.87387	0.26609	0.24225					3.74146	0.01485	0.31414	0.01997	0.04093		8.87614	1.21318	0.68685
394.612	0.93901	0.96107	0.97159	0.82844		394.612	0.81236	0.76755	0.76131	0.76537		848	0.60121		3.74417	0.92379	0.8736	0.26535	0.2417					3.74417	0.0148	0.31332	0.01991	0.04085		8.88615	1.21415	0.68836
394.672	0.93891	0.96102	0.97157	0.82826		394.672	0.81235	0.76753	0.76125	0.7653		849	0.59758		3.74687	0.9235	0.87335	0.26448	0.24105					3.74687	0.01472	0.31249	0.01987	0.04073		8.89615	1.21486	0.6898
394.732	0.93882	0.96098	0.97154	0.82809		394.732	0.81234	0.76751	0.7612	0.76522		850	0.54182		3.74958	0.92325	0.87312	0.26356	0.24036					3.74958	0.01464	0.31166	0.01991	0.04058		8.90616	1.21532	0.69115
394.792	0.93873	0.96093	0.97153	0.82791		394.792	0.81233	0.7675	0.76115	0.76514		851	0.59091		3.75229	0.92302	0.87294	0.26266	0.23969					3.75229	0.01456	0.31083	0.01996	0.04048		8.91617	1.21551	0.69238
394.853	0.93863	0.96087	0.97151	0.82774		394.853	0.81231	0.76748	0.76109	0.76507		852	0.58727		3.75501	0.92275	0.87279	0.26188	0.23914					3.75501	0.01448	0.30997	0.01992	0.04039		8.92618	1.21545	0.69346
394.913	0.93854	0.96081	0.9715	0.82757		394.913	0.81228	0.76747	0.76104	0.76501		853	0.58485		3.75773	0.92247	0.87265	0.26127	0.23875					3.75773	0.01445	0.30909	0.01983	0.04022		8.93618	1.21515	0.69437
394.973	0.93846	0.96076	0.97149	0.82741		394.973	0.81226	0.76745	0.76098	0.76495		854	0.51576		3.76046	0.92217	0.87252	0.26076	0.23846					3.76046	0.01443	0.30823	0.01977	0.04001		8.94619	1.21463	0.69508
395.033	0.93838	0.96071	0.97149	0.82724		395.033	0.81222	0.76744	0.76093	0.76488		855	0.55333		3.76318	0.92185	0.87238	0.2602	0.23811					3.76318	0.01437	0.3074	0.01977	0.03989		8.9562	1.21391	0.69559
395.093	0.9383	0.96064	0.97149	0.82708		395.093	0.81219	0.76743	0.76089	0.76484		856	0.5897		3.76592	0.92154	0.87217	0.25952	0.23766					3.76592	0.01427	0.30656	0.0198	0.03983		8.9662	1.21299	0.69587
395.153	0.93822	0.96059	0.97149	0.82691		395.153	0.81215	0.76741	0.76083	0.76478		857	0.60121		3.76865	0.92121	0.87188	0.25884	0.23722					3.76865	0.01421	0.30569	0.0198	0.03977		8.97621	1.21188	0.6959
395.214	0.93815	0.96052	0.9715	0.82676		395.214	0.8121	0.76741	0.76078	0.76473		858	0.60121		3.7714	0.92086	0.87157	0.25816	0.23677					3.7714	0.01417	0.30484	0.01979	0.0397		8.98622	1.21059	0.6957
395.274	0.93808	0.96047	0.9715	0.82659		395.274	0.81205	0.7674	0.76073	0.76468		859	0.60121		3.77414	0.92052	0.87129	0.25745	0.23627					3.77414	0.01408	0.304	0.01976	0.03959		8.99622	1.20912	0.69524
395.334	0.93801	0.9604	0.97152	0.82643		395.334	0.812	0.76739	0.76068	0.76464		860	0.59879		3.77689	0.92023	0.87108	0.25679	0.23582					3.77689	0.014	0.30315	0.01973	0.03949		9.00623	1.20746	0.69453
395.395	0.93796	0.96034	0.97153	0.82628		395.395	0.81195	0.76737	0.76063	0.7646		861	0.59818		3.77964	0.91997	0.87096	0.25626	0.23549					3.77964	0.01398	0.3023	0.01969	0.0394		9.01624	1.20559	0.69357
395.455	0.9379	0.96028	0.97155	0.82613		395.455	0.81189	0.76736	0.76058	0.76457		862	0.60242		3.7824	0.91972	0.87092	0.25581	0.23524					3.7824	0.01398	0.30147	0.01967	0.0393		9.02624	1.20349	0.69239
395.515	0.93784	0.96021	0.97157	0.82597		395.515	0.81183	0.76735	0.76053	0.76454		863	0.60606		3.78516	0.91948	0.87086	0.25531	0.23495					3.78516	0.01397	0.30066	0.01967	0.0392		9.03625	1.20114	0.69098
395.576	0.9378	0.96014	0.97159	0.82582		395.576	0.81177	0.76735	0.76048	0.76451		864	0.59333		3.78792	0.91925	0.87074	0.25469	0.23455					3.78792	0.01393	0.29986	0.01968	0.03911		9.04626	1.19852	0.68938
395.636	0.93776	0.96008	0.97161	0.82567		395.636	0.81171	0.76733	0.76044	0.7645		865	0.58364		3.79069	0.91895	0.87058	0.25403	0.2341					3.79069	0.01386	0.29908	0.01969	0.03902		9.05627	1.19562	0.6876
395.696	0.93771	0.96002	0.97164	0.82552		395.696	0.81164	0.76732	0.76039	0.76449		866	0.51455		3.79347	0.91856	0.87029	0.25336	0.23366					3.79347	0.01382	0.29831	0.01967	0.0389		9.06627	1.19242	0.68567
395.757	0.93769	0.95996	0.97168	0.82537		395.757	0.81157	0.76731	0.76035	0.76448		867	0.55455		3.79624	0.91819	0.86997	0.25272	0.23323					3.79624	0.01379	0.29754	0.01963	0.03882		9.07628	1.18894	0.68363
395.817	0.93765	0.95989	0.97171	0.82522		395.817	0.8115	0.76729	0.7603	0.76447		868	0.58121		3.79902	0.91797	0.86977	0.25208	0.23282					3.79902	0.01373	0.29677	0.01961	0.03876		9.08629	1.18521	0.6815
395.878	0.93764	0.95983	0.97175	0.82507		395.878	0.81142	0.76729	0.76026	0.76447		869	0.57576		3.80181	0.91784	0.86967	0.25141	0.23236					3.80181	0.01367	0.29601	0.01958	0.03865		9.09629	1.18127	0.67933
395.938	0.93761	0.95977	0.97179	0.82492		395.938	0.81134	0.76726	0.76022	0.76448		870	0.58667		3.8046	0.91767	0.86959	0.25071	0.23187					3.8046	0.01364	0.29527	0.01955	0.03855		9.1063	1.1772	0.67715
395.998	0.9376	0.9597	0.97184	0.82478		395.998	0.81127	0.76726	0.76017	0.76449		871	0.57818		3.80739	0.91744	0.8695	0.25014	0.2315					3.80739	0.01361	0.29456	0.01952	0.03848		9.11631	1.1731	0.675
396.059	0.93759	0.95964	0.97188	0.82462		396.059	0.81118	0.76724	0.76014	0.7645		872	0.58606		3.81019	0.9172	0.86933	0.24966	0.23123					3.81019	0.01357	0.29387	0.0195	0.03837		9.12631	1.16907	0.67292
396.119	0.93759	0.95957	0.97194	0.82448		396.119	0.8111	0.76722	0.7601	0.76451		873	0.58		3.81299	0.91694	0.86904	0.24898	0.23077					3.81299	0.01354	0.29317	0.01945	0.03822		9.13632	1.16524	0.67094
396.18	0.93758	0.95951	0.97199	0.82433		396.18	0.81102	0.76721	0.76007	0.76453		874	0.5697		3.8158	0.91669	0.8687	0.24817	0.23019					3.8158	0.01352	0.29246	0.01943	0.03813		9.14633	1.16171	0.6691
396.241	0.93759	0.95945	0.97204	0.82418		396.241	0.81093	0.76719	0.76003	0.76456		875	0.56182		3.81861	0.91649	0.86834	0.24741	0.22965					3.81861	0.01348	0.29174	0.01941	0.03806		9.15633	1.1586	0.66742
396.301	0.9376	0.95938	0.9721	0.82404		396.301	0.81084	0.76717	0.76	0.7646		876	0.57758		3.82142	0.91632	0.86806	0.24668	0.22916					3.82142	0.0134	0.29102	0.01936	0.03795		9.16634	1.15599	0.66593
396.362	0.93761	0.95932	0.97216	0.82388		396.362	0.81075	0.76715	0.75997	0.76462		877	0.57939		3.82424	0.91611	0.86791	0.24599	0.22869					3.82424	0.01326	0.29028	0.01931	0.0378		9.17635	1.15394	0.66467
396.422	0.93763	0.95926	0.97222	0.82373		396.422	0.81066	0.76713	0.75995	0.76466		878	0.57697		3.82706	0.91587	0.86782	0.24533	0.22824					3.82706	0.01315	0.28953	0.01929	0.03767		9.18636	1.15248	0.66363
396.483	0.93765	0.9592	0.97229	0.82358		396.483	0.81056	0.76711	0.75991	0.7647		879	0.56788		3.82989	0.91562	0.86767	0.24463	0.22775					3.82989	0.01311	0.28882	0.01928	0.03758		9.19636	1.15164	0.66284
396.544	0.93768	0.95914	0.97235	0.82342		396.544	0.81047	0.76708	0.75989	0.76475		880	0.5697		3.83272	0.91543	0.86735	0.24385	0.22718					3.83272	0.0131	0.28817	0.01925	0.03755		9.20637	1.15138	0.66229
396.604	0.93771	0.95908	0.97243	0.82326		396.604	0.81037	0.76706	0.75987	0.76478		881	0.55091		3.83555	0.91529	0.86698	0.24303	0.22658					3.83555	0.01307	0.28749	0.0192	0.03747		9.21638	1.15168	0.662
396.665	0.93774	0.95902	0.97249	0.82311		396.665	0.81028	0.76705	0.75984	0.76484		882	0.56485		3.83839	0.91512	0.86674	0.24229	0.22607					3.83839	0.013	0.28679	0.01916	0.03731		9.22638	1.15249	0.66193
396.726	0.93778	0.95897	0.97257	0.82294		396.726	0.81017	0.76702	0.75983	0.76488		883	0.56303		3.84124	0.91489	0.86663	0.24169	0.2257					3.84124	0.01288	0.28608	0.01917	0.03715		9.23639	1.15373	0.6621
396.786	0.93782	0.95891	0.97264	0.82277		396.786	0.81006	0.767	0.7598	0.76493		884	0.56545		3.84408	0.91465	0.86652	0.24108	0.22531					3.84408	0.01276	0.28542	0.01917	0.03705		9.2464	1.15536	0.66247
396.847	0.93786	0.95885	0.97272	0.8226		396.847	0.80996	0.76697	0.75979	0.76498		885	0.57212		3.84694	0.91443	0.86629	0.24029	0.22474					3.84694	0.01269	0.28479	0.01912	0.03697		9.2564	1.1573	0.66302
396.908	0.93791	0.9588	0.97279	0.82243		396.908	0.80984	0.76695	0.75977	0.76502		886	0.5503		3.84979	0.91425	0.86593	0.23941	0.22407					3.84979	0.01267	0.28416	0.01905	0.03689		9.26641	1.15948	0.66373
396.969	0.93796	0.95874	0.97287	0.82226		396.969	0.80973	0.76692	0.75975	0.76507		887	0.55212		3.85265	0.91413	0.86561	0.23861	0.2235					3.85265	0.01269	0.28351	0.01898	0.03681		9.27642	1.16185	0.66456
397.029	0.93802	0.95869	0.97295	0.82209		397.029	0.80961	0.7669	0.75974	0.76512		888	0.55879		3.85552	0.91404	0.86534	0.2379	0.22302					3.85552	0.01272	0.28286	0.01894	0.0367		9.28642	1.16434	0.66549
397.09	0.93808	0.95864	0.97303	0.82191		397.09	0.80949	0.76687	0.75972	0.76516		889	0.56667		3.85838	0.91393	0.86505	0.23719	0.22253					3.85838	0.01271	0.28222	0.0189	0.03657		9.29643	1.16689	0.66647
397.151	0.93813	0.95859	0.97311	0.82172		397.151	0.80937	0.76684	0.75972	0.7652		890	0.56		3.86126	0.91379	0.86473	0.23644	0.22199					3.86126	0.01262	0.2816	0.01884	0.0365		9.30644	1.16946	0.66747
397.212	0.93819	0.95854	0.97319	0.82155		397.212	0.80924	0.76681	0.7597	0.76524		891	0.56121		3.86413	0.91363	0.86445	0.23565	0.22141					3.86413	0.01252	0.28099	0.01876	0.03646		9.31645	1.17199	0.66846
397.273	0.93825	0.95849	0.97327	0.82136		397.273	0.80911	0.76678	0.7597	0.76527		892	0.55091		3.86702	0.91348	0.86415	0.23487	0.22084					3.86702	0.01243	0.28039	0.01871	0.0364		9.32645	1.17443	0.6694
397.334	0.93832	0.95844	0.97335	0.82117		397.334	0.80898	0.76675	0.75968	0.7653		893	0.52909		3.8699	0.91335	0.8638	0.23408	0.22025					3.8699	0.01234	0.27979	0.01867	0.03629		9.33646	1.17675	0.67028
397.395	0.93838	0.95839	0.97343	0.82098		397.395	0.80885	0.76672	0.75968	0.76532		894	0.51576		3.87279	0.91322	0.86347	0.23322	0.21959					3.87279	0.01227	0.27918	0.01863	0.03615		9.34647	1.1789	0.67106
397.455	0.93844	0.95835	0.97351	0.82079		397.455	0.80871	0.76669	0.75967	0.76534		895	0.49333		3.87569	0.9131	0.86322	0.23244	0.21903					3.87569	0.01224	0.27854	0.01858	0.03601		9.35647	1.18085	0.67173
397.516	0.9385	0.9583	0.97359	0.82061		397.516	0.80858	0.76666	0.75967	0.76537		896	0.46242		3.87859	0.9129	0.86295	0.23184	0.21864					3.87859	0.01222	0.27792	0.01852	0.03587		9.36648	1.18256	0.67226
397.577	0.93857	0.95825	0.97368	0.82042		397.577	0.80844	0.76663	0.75965	0.76537		897	0.40364		3.88149	0.91263	0.86261	0.23123	0.21824					3.88149	0.01215	0.27732	0.01845	0.03572		9.37649	1.18401	0.67265
397.638	0.93864	0.9582	0.97375	0.82023		397.638	0.8083	0.76659	0.75965	0.76539		898	0.43515		3.8844	0.91243	0.86233	0.23047	0.21771					3.8844	0.01208	0.27674	0.01836	0.03565		9.38649	1.18518	0.6729
397.699	0.9387	0.95816	0.97383	0.82005		397.699	0.80815	0.76656	0.75964	0.76539		899	0.33273		3.88731	0.9123	0.86211	0.22969	0.21715					3.88731	0.01203	0.27617	0.01828	0.03564		9.3965	1.18604	0.67299
397.76	0.93876	0.95812	0.97391	0.81985		397.76	0.80801	0.76653	0.75964	0.76538		900	0.4503		3.89022	0.91214	0.86183	0.22893	0.2166					3.89022	0.01194	0.27562	0.01825	0.03557		9.40651	1.18658	0.67293
397.821	0.93882	0.95806	0.97398	0.81966		397.821	0.80787	0.7665	0.75964	0.76537		901	0.36303		3.89314	0.91197	0.86149	0.22809	0.21596					3.89314	0.01184	0.27506	0.01825	0.03542		9.41651	1.18682	0.67273
397.882	0.93888	0.95802	0.97406	0.81948		397.882	0.80773	0.76647	0.75964	0.76535		902	0.40485		3.89607	0.91183	0.8612	0.2272	0.21527					3.89607	0.01177	0.27451	0.01824	0.03529		9.42652	1.18675	0.6724
397.944	0.93893	0.95797	0.97413	0.81929		397.944	0.80759	0.76644	0.75963	0.76533		903	0.41758		3.899	0.9117	0.86099	0.2264	0.21469					3.899	0.01172	0.27398	0.01817	0.03521		9.43653	1.18639	0.67195
398.005	0.93899	0.95792	0.9742	0.81911		398.005	0.80745	0.7664	0.75963	0.76531		904	0.51212		3.90193	0.91157	0.86078	0.22575	0.21425					3.90193	0.01167	0.27344	0.01809	0.03516		9.44654	1.18578	0.6714
398.066	0.93904	0.95787	0.97428	0.81892		398.066	0.81167	0.76637	0.75963	0.76528		905	0.49515		3.90487	0.9115	0.86056	0.22518	0.2139					3.90487	0.01162	0.27289	0.01805	0.03507		9.45654	1.18495	0.67076
398.127	0.93909	0.95782	0.97434	0.81874		398.127	0.81153	0.76634	0.75962	0.76523		906	0.4703		3.90781	0.91148	0.8603	0.22458	0.21351					3.90781	0.01158	0.27234	0.01803	0.03495		9.46655	1.18396	0.67006
398.188	0.93914	0.95776	0.9744	0.81855		398.188	0.81139	0.7663	0.75962	0.76519		907	0.38727		3.91076	0.91141	0.85995	0.22381	0.21296					3.91076	0.01154	0.27178	0.018	0.03483		9.47656	1.18284	0.6693
398.249	0.93918	0.95771	0.97446	0.81836		398.249	0.81125	0.76626	0.75961	0.76514		908	0.39515		3.91371	0.91126	0.85955	0.22297	0.21233					3.91371	0.01146	0.27121	0.01792	0.03472		9.48656	1.18167	0.66851
398.31	0.93923	0.95766	0.97452	0.81819		398.31	0.81111	0.76623	0.75961	0.76509		909	0.42667		3.91667	0.91104	0.85921	0.22221	0.21179					3.91667	0.01138	0.2706	0.01782	0.03461		9.49657	1.18047	0.6677
398.372	0.93926	0.9576	0.97458	0.818		398.372	0.81097	0.76618	0.7596	0.76503		910	0.37879		3.91963	0.91076	0.85896	0.22146	0.21127					3.91963	0.01132	0.26994	0.01775	0.03453		9.50658	1.1793	0.66688
398.433	0.93929	0.95755	0.97463	0.81781		398.433	0.81084	0.76614	0.75959	0.76496		911	0.40485		3.92259	0.91047	0.85876	0.22071	0.21074					3.92259	0.01128	0.26926	0.0177	0.0345		9.51658	1.17818	0.66607
398.494	0.93932	0.95749	0.97468	0.81763		398.494	0.81071	0.76611	0.75959	0.76487		912	0.41758		3.92556	0.91023	0.85861	0.22008	0.21031					3.92556	0.01125	0.26857	0.01767	0.03445		9.52659	1.17715	0.66526
398.555	0.93935	0.95744	0.97473	0.81745		398.555	0.81057	0.76607	0.75958	0.7648		913	0.38061		3.92854	0.91002	0.85849	0.21955	0.20997					3.92854	0.01122	0.26789	0.01762	0.03437		9.5366	1.17622	0.66448
398.617	0.93937	0.95739	0.97477	0.81726		398.617	0.81044	0.76602	0.75957	0.76471		914	0.37939		3.93152	0.90977	0.85826	0.21896	0.20957					3.93152	0.01117	0.26721	0.01757	0.03425		9.5466	1.1754	0.66371
398.678	0.93939	0.95733	0.97481	0.81707		398.678	0.81031	0.76598	0.75955	0.76462		915	0.41091		3.9345	0.90947	0.85789	0.21829	0.2091					3.9345	0.01107	0.26653	0.01751	0.03413		9.55661	1.17469	0.66296
398.739	0.93941	0.95728	0.97484	0.81688		398.739	0.81018	0.76593	0.75954	0.76452		916	0.34909		3.93749	0.90915	0.85754	0.21762	0.20863					3.93749	0.01098	0.26588	0.01742	0.03404		9.56662	1.17408	0.66223
398.8	0.93942	0.95723	0.97488	0.81668		398.8	0.81005	0.76589	0.75953	0.76442		917	0.44242		3.94048	0.9089	0.85735	0.21693	0.20813					3.94048	0.01091	0.26525	0.01734	0.03397		9.57663	1.17354	0.66151
398.862	0.93943	0.95717	0.97491	0.81649		398.862	0.80994	0.76583	0.75951	0.76431		918	0.35939		3.94347	0.90874	0.85722	0.21624	0.20763					3.94347	0.01082	0.26463	0.0173	0.03391		9.58663	1.17307	0.66079
398.923	0.93943	0.95712	0.97493	0.81628		398.923	0.80981	0.7658	0.75949	0.76419		919	0.44788		3.94648	0.90859	0.85705	0.21562	0.20721					3.94648	0.01074	0.26402	0.01727	0.03383		9.59664	1.17263	0.66007
398.985	0.93943	0.95707	0.97496	0.81608		398.985	0.80969	0.76575	0.75947	0.76407		920	0.45091		3.94948	0.90841	0.85686	0.21507	0.20686					3.94948	0.01071	0.26341	0.01725	0.03375		9.60665	1.1722	0.65933
399.046	0.93943	0.95701	0.97498	0.81588		399.046	0.80957	0.76569	0.75944	0.76396		921	0.47273		3.95249	0.90824	0.85669	0.21451	0.2065					3.95249	0.01072	0.26281	0.01728	0.0337		9.61665	1.17173	0.65856
399.107	0.93942	0.95697	0.97501	0.81567		399.107	0.80946	0.76564	0.75941	0.76382		922	0.42424		3.95551	0.90811	0.8565	0.21394	0.20614					3.95551	0.01074	0.26223	0.01726	0.03363		9.62666	1.17121	0.65776
399.169	0.93941	0.95692	0.97503	0.81546		399.169	0.80935	0.76559	0.75939	0.7637		923	0.45152		3.95853	0.90799	0.85631	0.21337	0.20579					3.95853	0.01074	0.26166	0.01717	0.03354		9.63667	1.1706	0.65691
399.23	0.9394	0.95688	0.97503	0.81524		399.23	0.80924	0.76553	0.75936	0.76356		924	0.43758		3.96155	0.90781	0.85611	0.21275	0.20538					3.96155	0.0107	0.26112	0.01707	0.03346		9.64667	1.16986	0.656
399.292	0.93938	0.95683	0.97504	0.81502		399.292	0.80913	0.76548	0.75932	0.76342		925	0.43091		3.96458	0.9076	0.85589	0.21211	0.20495					3.96458	0.0106	0.26056	0.017	0.03341		9.65668	1.16896	0.65502
399.353	0.93936	0.95679	0.97506	0.8148		399.353	0.80903	0.76542	0.75928	0.76327		926	0.42606		3.96761	0.90748	0.85572	0.21157	0.20462					3.96761	0.01048	0.25998	0.01696	0.03336		9.66669	1.16788	0.65398
399.415	0.93933	0.95674	0.97507	0.81458		399.415	0.80893	0.76536	0.75925	0.76314		927	0.47697		3.97065	0.90742	0.85562	0.2111	0.20435					3.97065	0.0104	0.25938	0.01694	0.0333		9.67669	1.16659	0.65285
399.476	0.9393	0.9567	0.97507	0.81435		399.476	0.80883	0.7653	0.75921	0.76299		928	0.35758		3.97369	0.90735	0.8555	0.21055	0.204					3.97369	0.01036	0.25878	0.01694	0.03321		9.6867	1.16506	0.65165
399.538	0.93927	0.95667	0.97508	0.81412		399.538	0.80873	0.76525	0.75917	0.76284		929	0.33394		3.97674	0.90727	0.85529	0.20998	0.20362					3.97674	0.01029	0.25819	0.01692	0.0331		9.69671	1.16328	0.65037
399.6	0.93923	0.95662	0.97508	0.81389		399.6	0.80864	0.76519	0.75912	0.76271		930	0.26182		3.97979	0.90713	0.85505	0.20942	0.20326					3.97979	0.01019	0.25757	0.01688	0.03298		9.70672	1.16124	0.64901
399.661	0.93918	0.95658	0.97509	0.81366		399.661	0.80855	0.76513	0.75908	0.76255		931	0.24788		3.98285	0.90688	0.85486	0.20883	0.20288					3.98285	0.01014	0.25696	0.01683	0.03287		9.71672	1.15893	0.64759
399.723	0.93914	0.95655	0.97508	0.81342		399.723	0.80846	0.76507	0.75903	0.76241		932	0.18242		3.98591	0.90662	0.8547	0.20828	0.20253					3.98591	0.01016	0.25637	0.01677	0.03278		9.72673	1.15635	0.6461
399.784	0.93909	0.95652	0.97509	0.81319		399.784	0.80838	0.76501	0.75898	0.76226		933	0.1503		3.98898	0.90648	0.85451	0.20781	0.20226					3.98898	0.01018	0.25581	0.0167	0.03274		9.73674	1.15352	0.64456
399.846	0.93904	0.95649	0.97509	0.81295		399.846	0.80829	0.76494	0.75893	0.76212		934	0.08727		3.99205	0.90636	0.85426	0.20726	0.20192					3.99205	0.01016	0.25522	0.01664	0.03264		9.74674	1.15045	0.64298
399.908	0.93898	0.95646	0.97509	0.81271		399.908	0.80822	0.76489	0.75887	0.76198		935	0.15212		3.99512	0.90619	0.85401	0.20663	0.20149					3.99512	0.01013	0.25462	0.01659	0.03248		9.75675	1.14718	0.64138
399.969	0.93892	0.95643	0.97509	0.81248		399.969	0.80814	0.76483	0.75883	0.76184		936	0.09758		3.9982	0.90607	0.8538	0.206	0.20107					3.9982	0.01009	0.25406	0.01657	0.03236		9.76676	1.14374	0.63978
400.031	0.93886	0.95639	0.97508	0.81224		400.031	0.80807	0.76477	0.75877	0.7617		937	0.09879		4.00129	0.90599	0.85358	0.20539	0.20066					4.00129	0.01001	0.2535	0.01654	0.03234		9.77676	1.14018	0.63818
400.093	0.93879	0.95636	0.97507	0.812		400.093	0.808	0.76471	0.75872	0.76156		938	0.12182		4.00438	0.90591	0.85339	0.20482	0.2003					4.00438	0.0099	0.25294	0.01649	0.03234		9.78677	1.13656	0.63662
400.155	0.93873	0.95634	0.97507	0.81177		400.155	0.80794	0.76465	0.75867	0.76143		939	0.24182		4.00747	0.9058	0.85323	0.20432	0.19999					4.00747	0.00984	0.25239	0.01644	0.03233		9.79678	1.13294	0.6351
400.216	0.93865	0.95631	0.97507	0.81154		400.216	0.80788	0.76459	0.75861	0.7613		940	0.28606		4.01057	0.90564	0.85298	0.20374	0.19959					4.01057	0.00985	0.25183	0.01638	0.03229		9.80678	1.12937	0.63365
400.278	0.93858	0.95629	0.97507	0.8113		400.278	0.80781	0.76453	0.75856	0.76118		941	0.22545		4.01368	0.90544	0.85268	0.20305	0.19908					4.01368	0.00984	0.25122	0.01632	0.03221		9.81679	1.12593	0.63229
400.34	0.9385	0.95627	0.97506	0.81108		400.34	0.80775	0.76447	0.7585	0.76106		942	0.24545		4.01678	0.9052	0.85244	0.20241	0.19864					4.01678	0.00979	0.25056	0.01627	0.03208		9.8268	1.12266	0.63102
400.402	0.93841	0.95666	0.97506	0.81084		400.402	0.80769	0.76442	0.75844	0.76093		943	0.16848		4.0199	0.90494	0.85221	0.20185	0.19827					4.0199	0.00973	0.24989	0.01623	0.03196		9.83681	1.11962	0.62987
400.464	0.93833	0.95664	0.97505	0.81062		400.464	0.80764	0.76436	0.75839	0.76082		944	0.17333		4.02302	0.90466	0.85196	0.20126	0.19787					4.02302	0.00968	0.24919	0.01615	0.03188		9.84681	1.11685	0.62885
400.526	0.93824	0.95662	0.97505	0.81039		400.526	0.80759	0.7643	0.75833	0.76072		945	0.22303		4.02614	0.90438	0.85174	0.20067	0.19747					4.02614	0.00963	0.24847	0.01607	0.03182		9.85682	1.11439	0.62797
400.587	0.93815	0.9566	0.97505	0.81017		400.587	0.80753	0.76425	0.75828	0.76061		946	0.11818		4.02927	0.90407	0.85156	0.20012	0.19711					4.02927	0.00956	0.24775	0.01603	0.03179		9.86683	1.11226	0.62723
400.649	0.93805	0.95658	0.97505	0.80995		400.649	0.80748	0.7642	0.75822	0.76051		947	0.22485		4.0324	0.90378	0.85138	0.19952	0.1967					4.0324	0.00949	0.24701	0.01598	0.03174		9.87683	1.11046	0.62665
400.711	0.93796	0.95656	0.97504	0.80973		400.711	0.80743	0.76414	0.75816	0.76041		948	0.16606		4.03554	0.90346	0.85111	0.19881	0.19618					4.03554	0.00946	0.24626	0.0159	0.03165		9.88684	1.10901	0.62621
400.773	0.93786	0.95653	0.97504	0.80952		400.773	0.80739	0.76409	0.75811	0.76034		949	0.29939		4.03868	0.90308	0.85078	0.19813	0.1957					4.03868	0.00944	0.24548	0.01585	0.03154		9.89685	1.10789	0.62593
400.835	0.93776	0.95651	0.97504	0.8093		400.835	0.80734	0.76404	0.75805	0.76025		950	0.08909		4.04183	0.9027	0.85053	0.19758	0.19535					4.04183	0.00939	0.24469	0.01584	0.03144		9.90685	1.10709	0.6258
400.897	0.93766	0.95649	0.97505	0.80909		400.897	0.80729	0.764	0.758	0.76018		951	0.29333		4.04498	0.90233	0.85036	0.19699	0.19494					4.04498	0.0093	0.24393	0.01584	0.03137		9.91686	1.10659	0.62581
400.959	0.93755	0.95647	0.97505	0.80888		400.959	0.80724	0.76395	0.75794	0.7601		952	0.16303		4.04814	0.90198	0.85014	0.19631	0.19444					4.04814	0.00926	0.2432	0.01578	0.03129		9.92687	1.10637	0.62595
401.021	0.93745	0.95644	0.97504	0.80867		401.021	0.8072	0.7639	0.7579	0.76004		953	0.20848		4.0513	0.90165	0.8498	0.19576	0.19407					4.0513	0.00927	0.24247	0.0157	0.03119		9.93687	1.10639	0.6262
401.083	0.93734	0.95642	0.97505	0.80847		401.083	0.80716	0.76386	0.75785	0.75999		954	0.25697		4.05447	0.90135	0.84947	0.19529	0.1938					4.05447	0.00925	0.24174	0.01564	0.03113		9.94688	1.10663	0.62656
401.145	0.93724	0.95639	0.97506	0.80828		401.145	0.80712	0.76383	0.7578	0.75994		955	0.20667		4.05764	0.90109	0.84924	0.19466	0.19337					4.05764	0.00919	0.24101	0.01558	0.0311		9.95689	1.10707	0.62701
401.207	0.93714	0.95637	0.97506	0.80807		401.207	0.80707	0.7638	0.75775	0.7599		956	0.19879		4.06082	0.90085	0.84903	0.19389	0.19281					4.06082	0.0091	0.2403	0.01552	0.03103		9.9669	1.10766	0.62752
401.269	0.93703	0.95635	0.97507	0.80788		401.269	0.80703	0.76377	0.7577	0.75986		957	0.16424		4.064	0.90064	0.84879	0.19323	0.19234					4.064	0.00902	0.23959	0.01546	0.0309		9.9769	1.10839	0.62809
401.332	0.93693	0.95632	0.97507	0.80769		401.332	0.80699	0.76374	0.75766	0.75983		958	0.27939		4.06719	0.90044	0.84858	0.19275	0.19203					4.06719	0.00896	0.23891	0.01541	0.03079		9.98691	1.10922	0.62868
401.394	0.93683	0.9563	0.97509	0.8075		401.394	0.80695	0.76371	0.75761	0.7598		959	0.22667		4.07038	0.90023	0.84834	0.19229	0.19172					4.07038	0.0089	0.23823	0.0154	0.03072		9.99692	1.11013	0.62929
401.456	0.93673	0.95627	0.9751	0.80731		401.456	0.80691	0.76369	0.75758	0.75978		960	0.25515		4.07358	0.9	0.84799	0.1917	0.19127					4.07358	0.00882	0.23758	0.01538	0.03068		10.0069	1.11109	0.62988
401.518	0.93663	0.95625	0.97511	0.80712		401.518	0.80687	0.76367	0.75754	0.75976		961	0.27939		4.07678	0.89974	0.84767	0.191	0.19076					4.07678	0.00874	0.23695	0.01533	0.03063		10.0169	1.11208	0.63044
401.58	0.93653	0.95622	0.97513	0.80694		401.58	0.80682	0.76366	0.7575	0.75975		962	0.26788		4.07999	0.8995	0.84748	0.19032	0.19028					4.07999	0.00868	0.23633	0.01528	0.03058		10.0269	1.11308	0.63095
401.642	0.93644	0.9562	0.97515	0.80676		401.642	0.80678	0.76365	0.75747	0.75974		963	0.30606		4.0832	0.89931	0.84734	0.18973	0.18989					4.0832	0.00865	0.23571	0.01523	0.03057		10.0369	1.11407	0.63139
401.705	0.93635	0.95618	0.97517	0.80659		401.705	0.80674	0.76364	0.75743	0.75974		964	0.27818		4.08642	0.89914	0.84714	0.18925	0.18959					4.08642	0.00863	0.23509	0.01517	0.03057		10.047	1.11502	0.63175
401.767	0.93626	0.95616	0.97519	0.80641		401.767	0.80671	0.76365	0.7574	0.75974		965	0.30545		4.08964	0.89894	0.8469	0.1888	0.1893					4.08964	0.00862	0.23445	0.01513	0.03049		10.057	1.11591	0.63201
401.829	0.93618	0.95613	0.97521	0.80624		401.829	0.80667	0.76365	0.75737	0.75974		966	0.30485		4.09287	0.89877	0.84663	0.18831	0.18896					4.09287	0.00862	0.23381	0.01509	0.03036		10.067	1.11673	0.63215
401.891	0.93609	0.95611	0.97523	0.80607		401.891	0.80663	0.76366	0.75734	0.75975		967	0.30424		4.0961	0.89863	0.84637	0.18782	0.18862					4.0961	0.00857	0.23317	0.01506	0.03028		10.077	1.11745	0.63218
401.954	0.93601	0.95609	0.97526	0.8059		401.954	0.80659	0.76368	0.75731	0.75976		968	0.39515		4.09934	0.89844	0.84618	0.18732	0.18828					4.09934	0.0085	0.23254	0.01501	0.03024		10.087	1.11806	0.63208
402.016	0.93594	0.95608	0.97527	0.80574		402.016	0.80656	0.7637	0.75728	0.75977		969	0.41576		4.10259	0.89822	0.84602	0.18684	0.18797					4.10259	0.00846	0.23188	0.01497	0.03016		10.097	1.11855	0.63184
402.078	0.93586	0.95606	0.9753	0.80558		402.078	0.80652	0.76372	0.75725	0.7598		970	0.38485		4.10583	0.89803	0.84583	0.18641	0.18771					4.10583	0.00846	0.23119	0.01496	0.03003		10.107	1.11889	0.63146
402.141	0.93579	0.95604	0.97533	0.80542		402.141	0.80648	0.76375	0.75723	0.75982		971	0.43273		4.10909	0.89784	0.84559	0.18584	0.18732					4.10909	0.00841	0.2305	0.01494	0.02992		10.117	1.11907	0.63095
402.203	0.93572	0.95602	0.97535	0.80526		402.203	0.80644	0.76378	0.75721	0.75983		972	0.41697		4.11235	0.89766	0.84538	0.18514	0.18679					4.11235	0.00835	0.22985	0.01489	0.02984		10.127	1.11909	0.63029
402.266	0.93566	0.95601	0.97538	0.80511		402.266	0.80641	0.76382	0.75718	0.75986		973	0.36727		4.11561	0.89751	0.84526	0.18457	0.1864					4.11561	0.00831	0.22921	0.01485	0.02979		10.137	1.11893	0.62951
402.328	0.93559	0.956	0.97541	0.80495		402.328	0.80637	0.76387	0.75716	0.75989		974	0.34848		4.11888	0.89737	0.84513	0.18422	0.18622					4.11888	0.0083	0.22858	0.01482	0.02977		10.147	1.11858	0.62859
402.39	0.93553	0.95598	0.97543	0.8048		402.39	0.80633	0.76391	0.75714	0.75992		975	0.35758		4.12215	0.89718	0.84492	0.18392	0.18608					4.12215	0.00826	0.22797	0.01476	0.02975		10.157	1.11804	0.62755
402.453	0.93547	0.95597	0.97546	0.80464		402.453	0.80629	0.76397	0.75711	0.75994		976	0.34667		4.12543	0.897	0.84466	0.18344	0.18576					4.12543	0.00819	0.22736	0.01469	0.02966		10.167	1.11732	0.6264
402.515	0.93542	0.95596	0.97549	0.8045		402.515	0.80625	0.76402	0.7571	0.75997		977	0.38727		4.12872	0.89686	0.84436	0.18281	0.18529					4.12872	0.00811	0.22673	0.01466	0.02951		10.177	1.11641	0.62515
402.578	0.93536	0.95596	0.97551	0.80434		402.578	0.80622	0.76408	0.75708	0.76		978	0.37273		4.13201	0.89673	0.84409	0.18223	0.18487					4.13201	0.00805	0.22609	0.01461	0.02937		10.187	1.11531	0.62381
402.64	0.93531	0.95595	0.97554	0.8042		402.64	0.80618	0.76414	0.75706	0.76002		979	0.38667		4.1353	0.89659	0.84387	0.18178	0.18457					4.1353	0.00801	0.22546	0.01453	0.02933		10.1971	1.11404	0.62238
402.703	0.93526	0.95595	0.97557	0.80406		402.703	0.80614	0.7642	0.75705	0.76006		980	0.36667		4.1386	0.89648	0.84369	0.18128	0.18424					4.1386	0.00799	0.22484	0.01448	0.02935		10.2071	1.11261	0.6209
402.766	0.93521	0.95594	0.97559	0.80391		402.766	0.8061	0.76427	0.75704	0.76009		981	0.43212		4.14191	0.89634	0.84348	0.18064	0.18377					4.14191	0.00794	0.22424	0.01446	0.02934		10.2171	1.11103	0.61936
402.828	0.93517	0.95594	0.97562	0.80377		402.828	0.80607	0.76435	0.75702	0.76011		982	0.41939		4.14522	0.89616	0.84326	0.17996	0.18326					4.14522	0.00787	0.22362	0.01446	0.02924		10.2271	1.10932	0.61778
402.891	0.93512	0.95595	0.97564	0.80364		402.891	0.80604	0.76441	0.75701	0.76015		983	0.40545		4.14853	0.89596	0.84303	0.1794	0.18287					4.14853	0.00778	0.223	0.01443	0.0291		10.2371	1.1075	0.61617
402.953	0.93508	0.95595	0.97567	0.8035		402.953	0.806	0.76448	0.757	0.76018		984	0.44667		4.15186	0.89577	0.84281	0.17895	0.18259					4.15186	0.00772	0.22236	0.0144	0.029		10.2471	1.10558	0.61455
403.016	0.93504	0.95596	0.9757	0.80336		403.016	0.80597	0.76457	0.75699	0.7602		985	0.41697		4.15518	0.8956	0.84262	0.17852	0.18234					4.15518	0.00772	0.22173	0.01437	0.02893		10.2571	1.10359	0.61293
403.079	0.935	0.95597	0.97572	0.80322		403.079	0.80594	0.76465	0.75699	0.76023		986	0.45515		4.15852	0.89548	0.84244	0.17804	0.18203					4.15852	0.00775	0.22112	0.01432	0.02887		10.2671	1.10154	0.61133
403.141	0.93496	0.95599	0.97575	0.80309		403.141	0.8059	0.76473	0.75699	0.76026		987	0.44788		4.16185	0.89535	0.84221	0.17753	0.18171					4.16185	0.00775	0.22053	0.01426	0.02882		10.2771	1.09945	0.60974
403.204	0.93492	0.956	0.97577	0.80294		403.204	0.80587	0.76481	0.75699	0.76028		988	0.44545		4.1652	0.8952	0.842	0.177	0.18136					4.1652	0.0077	0.21993	0.01421	0.02876		10.2871	1.09733	0.60819
403.267	0.93488	0.95603	0.97581	0.80281		403.267	0.80584	0.76489	0.75699	0.76029		989	0.45394		4.16854	0.89502	0.84181	0.17641	0.18094					4.16854	0.0076	0.2193	0.01417	0.0287		10.2971	1.0952	0.60668
403.329	0.93484	0.95605	0.97583	0.80268		403.329	0.80581	0.76497	0.75699	0.76032		990	0.44364		4.1719	0.89485	0.84159	0.17584	0.18053					4.1719	0.00752	0.21867	0.01416	0.02866		10.3071	1.09306	0.60521
403.392	0.9348	0.95608	0.97586	0.80254		403.392	0.80578	0.76504	0.75699	0.76033		991	0.45697		4.17526	0.89471	0.84136	0.1753	0.18015					4.17526	0.00752	0.21807	0.01416	0.02863		10.3171	1.09094	0.60381
403.455	0.93476	0.95611	0.97588	0.80241		403.455	0.80576	0.76512	0.75699	0.76035		992	0.45515		4.17862	0.8946	0.84111	0.1747	0.17971					4.17862	0.00753	0.21748	0.01415	0.02859		10.3271	1.08884	0.60246
403.518	0.93472	0.95615	0.9759	0.80227		403.518	0.80574	0.76521	0.757	0.76036		993	0.44667		4.18199	0.89448	0.84086	0.17409	0.17925					4.18199	0.00745	0.21691	0.0141	0.02852		10.3371	1.08676	0.60118
403.581	0.93469	0.9562	0.97593	0.80215		403.581	0.80571	0.76528	0.75701	0.76037		994	0.45697		4.18537	0.89436	0.8406	0.17355	0.17884					4.18537	0.00735	0.21636	0.01399	0.02842		10.3472	1.08471	0.59997
403.643	0.93465	0.95624	0.97595	0.80201		403.643	0.80569	0.76536	0.75701	0.76037		995	0.45576		4.18875	0.8942	0.84029	0.17293	0.17829					4.18875	0.00732	0.21585	0.01386	0.02833		10.3572	1.0827	0.59883
403.706	0.93461	0.9563	0.97597	0.80188		403.706	0.80566	0.76543	0.75702	0.76038		996	0.45394		4.19213	0.89398	0.83995	0.17206	0.17736					4.19213	0.00738	0.21538	0.0137	0.02826		10.3672	1.08073	0.59777
403.769	0.93458	0.95636	0.97598	0.80174		403.769	0.80563	0.7655	0.75703	0.76038		997	0.44848		4.19552	0.89371	0.83951	0.1709	0.17593					4.19552	0.00739	0.21494	0.01349	0.02816		10.3772	1.07881	0.59677
403.832	0.93454	0.95642	0.976	0.80162		403.832	0.80561	0.76557	0.75704	0.76039		998	0.44788		4.19892	0.89338	0.83886	0.16941	0.174					4.19892	0.00729	0.21454	0.01324	0.02799		10.3872	1.07694	0.59585
403.895	0.93451	0.95649	0.97602	0.80148		403.895	0.80558	0.76563	0.75706	0.76039		999	0.44788		4.20232	0.89303	0.83816	0.16773	0.17171					4.20232	0.00715	0.21412	0.01293	0.02776		10.3972	1.07513	0.595
403.958	0.93447	0.95657	0.97603	0.80135		403.958	0.80556	0.76569	0.75707	0.76039		1000	0.44545		4.20573	0.89272	0.83757	0.16599	0.16924					4.20573	0.00705	0.21365	0.01252	0.02754		10.4072	1.07338	0.59422
404.021	0.93444	0.95665	0.97605	0.80122		404.021	0.80554	0.76576	0.75708	0.76039		1001	0.45091		4.20915	0.89243	0.83697	0.16408	0.16651					4.20915	0.00697	0.21311	0.012	0.02733		10.4172	1.0717	0.59351
404.084	0.9344	0.95674	0.97606	0.80109		404.084	0.80551	0.76581	0.7571	0.76039		1002	0.44121		4.21257	0.89211	0.83628	0.16178	0.1633					4.21257	0.00691	0.21251	0.01145	0.0271		10.4272	1.07009	0.59286
404.147	0.93437	0.95684	0.97607	0.80095		404.147	0.80548	0.76587	0.75711	0.76038		1003	0.44485		4.21599	0.8918	0.83563	0.15928	0.15978					4.21599	0.00691	0.21189	0.0108	0.02694		10.4372	1.06855	0.59227
404.21	0.93434	0.95694	0.97607	0.80082		404.21	0.80545	0.76592	0.75713	0.76038		1004	0.43818		4.21942	0.89159	0.83508	0.15697	0.15637					4.21942	0.00696	0.21124	0.01006	0.02678		10.4472	1.06708	0.59174
404.273	0.93431	0.95704	0.97607	0.80069		404.273	0.80543	0.76597	0.75714	0.76037		1005	0.41333		4.22286	0.8914	0.83443	0.15475	0.1531					4.22286	0.00701	0.21046	0.00942	0.02637		10.4572	1.06569	0.59126
404.336	0.93428	0.95715	0.97608	0.80056		404.336	0.8054	0.76601	0.75715	0.76037		1006	0.43212		4.2263	0.89106	0.83365	0.15219	0.14961					4.2263	0.00696	0.20956	0.00903	0.02591		10.4672	1.06437	0.59084
404.399	0.93425	0.95727	0.97607	0.80043		404.399	0.80536	0.76604	0.75716	0.76037		1007	0.44121		4.22975	0.89059	0.83318	0.14964	0.14631					4.22975	0.00661	0.20863	0.0087	0.02572		10.4772	1.06312	0.59046
404.462	0.93423	0.95738	0.97607	0.8003		404.462	0.80534	0.76609	0.75718	0.76036		1008	0.44061		4.2332	0.89034	0.83324	0.14789	0.14409					4.2332	0.0062	0.20777	0.00841	0.02568		10.4873	1.06194	0.59013
404.525	0.9342	0.95751	0.97607	0.80017		404.525	0.8053	0.76611	0.75719	0.76035		1009	0.43636		4.23666	0.89046	0.83342	0.14721	0.1433					4.23666	0.00623	0.20711	0.00839	0.02558		10.4973	1.06083	0.58985
404.588	0.93418	0.95763	0.97605	0.80004		404.588	0.80527	0.76614	0.75721	0.76033		1010	0.43576		4.24012	0.89074	0.83339	0.14769	0.1441					4.24012	0.00639	0.2067	0.00863	0.02559		10.5073	1.05978	0.5896
404.651	0.93416	0.95776	0.97605	0.79991		404.651	0.80524	0.76616	0.75722	0.76033		1011	0.43818		4.24359	0.89107	0.83337	0.14901	0.14628					4.24359	0.0063	0.20634	0.00898	0.02573		10.5173	1.05879	0.58939
404.715	0.93414	0.95789	0.97603	0.79979		404.715	0.8052	0.76618	0.75724	0.76032		1012	0.43576		4.24707	0.89158	0.83387	0.15089	0.14952					4.24707	0.00633	0.20594	0.00939	0.02585		10.5273	1.05786	0.58921
404.778	0.93412	0.95803	0.97601	0.79965		404.778	0.80517	0.76619	0.75726	0.7603		1013	0.43515		4.25055	0.89218	0.83483	0.15355	0.15389					4.25055	0.00649	0.20558	0.00995	0.02606		10.5373	1.05699	0.58908
404.841	0.9341	0.95816	0.97599	0.79953		404.841	0.80513	0.7662	0.75727	0.76029		1014	0.43697		4.25404	0.89222	0.83525	0.15576	0.15767					4.25404	0.00653	0.20526	0.01058	0.02635		10.5473	1.05616	0.58897
404.904	0.93409	0.9583	0.97596	0.7994		404.904	0.8051	0.7662	0.75729	0.76028		1015	0.42909		4.25753	0.8914	0.83459	0.15598	0.15871					4.25753	0.0065	0.20489	0.01091	0.02652		10.5573	1.05537	0.58889
404.968	0.93407	0.95844	0.97594	0.79927		404.968	0.80507	0.7662	0.75731	0.76026		1016	0.43091		4.26103	0.89026	0.8334	0.15415	0.15665					4.26103	0.00649	0.2044	0.01076	0.02649		10.5673	1.05461	0.58885
405.031	0.93406	0.95858	0.97591	0.79914		405.031	0.80504	0.76621	0.75733	0.76026		1017	0.42606		4.26453	0.8896	0.83263	0.15159	0.15313					4.26453	0.00646	0.20375	0.01022	0.02635		10.5773	1.05389	0.58884
405.094	0.93405	0.95871	0.97588	0.79901		405.094	0.805	0.76619	0.75734	0.76024		1018	0.43273		4.26804	0.8897	0.8327	0.15032	0.15111					4.26804	0.00638	0.20303	0.00972	0.02615		10.5873	1.05319	0.58885
405.157	0.93404	0.95885	0.97584	0.79889		405.157	0.80497	0.76618	0.75736	0.76023		1019	0.41758		4.27156	0.89016	0.83297	0.15034	0.15105					4.27156	0.00626	0.20237	0.00955	0.02588		10.5973	1.05251	0.58889
405.221	0.93403	0.95899	0.97581	0.79876		405.221	0.80494	0.76616	0.75738	0.76021		1020	0.42364		4.27508	0.89057	0.83305	0.15031	0.15129					4.27508	0.00618	0.20171	0.00965	0.02562		10.6073	1.05186	0.58896
405.284	0.93402	0.95913	0.97577	0.79864		405.284	0.80491	0.76614	0.75741	0.7602		1021	0.42545		4.2786	0.89074	0.83311	0.14988	0.15121					4.2786	0.00619	0.20112	0.00979	0.02553		10.6174	1.05122	0.58906
405.347	0.93401	0.95926	0.97573	0.79852		405.347	0.80488	0.76612	0.75743	0.76018		1022	0.41818		4.28214	0.89076	0.83311	0.14945	0.15113					4.28214	0.00615	0.2006	0.00984	0.02562		10.6273	1.0506	0.58918
405.411	0.93401	0.9594	0.97568	0.79839		405.411	0.80486	0.76608	0.75746	0.76017		1023	0.42121		4.28568	0.89078	0.83297	0.14929	0.1513					4.28568	0.00611	0.20009	0.0099	0.02572		10.6374	1.04999	0.58933
405.474	0.934	0.95953	0.97563	0.79827		405.474	0.80483	0.76605	0.75749	0.76015		1024	0.41879		4.28922	0.89075	0.83292	0.14944	0.15175					4.28922	0.00614	0.19958	0.01008	0.0257		10.6474	1.04939	0.5895
405.538	0.93399	0.95966	0.97559	0.79814		405.538	0.8048	0.76601	0.75752	0.76013		1025	0.42303		4.29277	0.89071	0.83303	0.14984	0.15253					4.29277	0.00612	0.19906	0.01025	0.02557		10.6574	1.04882	0.5897
405.601	0.93399	0.95979	0.97554	0.79803		405.601	0.80479	0.76597	0.75756	0.76012		1026	0.42182		4.29633	0.89068	0.83299	0.15019	0.15334					4.29633	0.00608	0.19854	0.01038	0.02551		10.6674	1.04825	0.58991
405.665	0.93398	0.95992	0.97549	0.79791		405.665	0.80476	0.76592	0.75758	0.7601		1027	0.42		4.29989	0.89056	0.83264	0.15015	0.15377					4.29989	0.00611	0.19804	0.0105	0.02556		10.6774	1.0477	0.59014
405.728	0.93398	0.96005	0.97544	0.79779		405.728	0.80475	0.76586	0.75762	0.76008		1028	0.42061		4.30346	0.89048	0.83232	0.15004	0.15414					4.30346	0.00616	0.19753	0.01069	0.02561		10.6874	1.04717	0.59038
405.792	0.93397	0.96017	0.97539	0.79767		405.792	0.80474	0.76582	0.75766	0.76006		1029	0.41576		4.30703	0.89062	0.83241	0.1506	0.15529					4.30703	0.00617	0.19696	0.01095	0.02562		10.6974	1.04664	0.59064
405.855	0.93396	0.96029	0.97534	0.79756		405.855	0.80472	0.76576	0.7577	0.76004		1030	0.41879		4.31061	0.89086	0.83276	0.15159	0.15701					4.31061	0.00609	0.19638	0.01127	0.0256		10.7074	1.04613	0.5909
405.919	0.93396	0.96041	0.97529	0.79745		405.919	0.80471	0.7657	0.75774	0.76003		1031	0.41636		4.3142	0.89095	0.83297	0.15229	0.1585					4.3142	0.00593	0.19582	0.0116	0.02556		10.7174	1.04563	0.59117
405.982	0.93395	0.96052	0.97524	0.79734		405.982	0.80471	0.76563	0.75779	0.76		1032	0.41697		4.31779	0.89084	0.83289	0.15259	0.15947					4.31779	0.00584	0.19528	0.01186	0.02554		10.7274	1.04514	0.59144
406.046	0.93394	0.96064	0.97518	0.79723		406.046	0.8047	0.76558	0.75783	0.75999		1033	0.4097		4.32139	0.89071	0.83271	0.15265	0.16001					4.32139	0.00585	0.19471	0.01201	0.02552		10.7374	1.04466	0.59172
406.109	0.93394	0.96074	0.97513	0.79712		406.109	0.8047	0.76551	0.75788	0.75997		1034	0.41212		4.32499	0.89068	0.83263	0.15256	0.16033					4.32499	0.0058	0.19414	0.01209	0.02544		10.7474	1.04418	0.59198
406.173	0.93393	0.96085	0.97508	0.79701		406.173	0.8047	0.76543	0.75793	0.75995		1035	0.41333		4.3286	0.89069	0.8326	0.15252	0.16073					4.3286	0.00571	0.19359	0.0122	0.02537		10.7574	1.0437	0.59224
406.237	0.93393	0.96095	0.97503	0.7969		406.237	0.80471	0.76536	0.75799	0.75993		1036	0.41333		4.33222	0.89072	0.83259	0.15269	0.16141					4.33222	0.00571	0.19305	0.01238	0.02539		10.7675	1.04322	0.59248
406.3	0.93392	0.96104	0.97498	0.79679		406.3	0.80471	0.76528	0.75804	0.75991		1037	0.40909		4.33584	0.89079	0.83264	0.15307	0.1623					4.33584	0.00578	0.19251	0.0126	0.02541		10.7775	1.04273	0.59271
406.364	0.93392	0.96113	0.97494	0.79669		406.364	0.80473	0.7652	0.7581	0.75988		1038	0.40727		4.33947	0.8908	0.83262	0.15336	0.16306					4.33947	0.00581	0.19198	0.01277	0.02537		10.7875	1.04224	0.59292
406.428	0.93391	0.96121	0.9749	0.79659		406.428	0.80474	0.76512	0.75816	0.75987		1039	0.4097		4.34311	0.89079	0.83243	0.15341	0.16349					4.34311	0.00582	0.19146	0.01286	0.02531		10.7975	1.04173	0.59312
406.491	0.93391	0.96129	0.97485	0.79649		406.491	0.80476	0.76504	0.75822	0.75985		1040	0.40727		4.34675	0.89084	0.83224	0.15333	0.16375					4.34675	0.0058	0.19095	0.0129	0.02528		10.8075	1.04122	0.59329
406.555	0.93391	0.96136	0.97481	0.79638		406.555	0.80478	0.76496	0.75828	0.75983		1041	0.40727		4.35039	0.89096	0.83215	0.15331	0.16403					4.35039	0.00576	0.19045	0.01296	0.02526		10.8175	1.04068	0.59344
406.619	0.93391	0.96143	0.97477	0.79628		406.619	0.80481	0.76488	0.75835	0.75981		1042	0.40727		4.35405	0.89105	0.83202	0.15332	0.16433					4.35405	0.0057	0.18996	0.01304	0.02522		10.8275	1.04014	0.59356
406.683	0.93391	0.96149	0.97473	0.79618		406.683	0.80484	0.76479	0.75841	0.75979		1043	0.40303		4.3577	0.8911	0.83185	0.15321	0.16451					4.3577	0.00561	0.18946	0.0131	0.02513		10.8375	1.03957	0.59367
406.746	0.93392	0.96154	0.97469	0.79608		406.746	0.80487	0.7647	0.75848	0.75977		1044	0.40485		4.36137	0.8912	0.83176	0.15302	0.16461					4.36137	0.00553	0.18896	0.01314	0.02504		10.8475	1.03899	0.59375
406.81	0.93392	0.96158	0.97465	0.79599		406.81	0.8049	0.76461	0.75855	0.75975		1045	0.40303		4.36504	0.89137	0.83171	0.15286	0.16471					4.36504	0.00552	0.18847	0.01316	0.02503		10.8575	1.0384	0.59382
406.874	0.93393	0.96162	0.97462	0.79589		406.874	0.80494	0.76452	0.75862	0.75974		1046	0.39212		4.36872	0.8915	0.83162	0.1527	0.1648					4.36872	0.00554	0.18798	0.01317	0.02506		10.8675	1.03779	0.59387
406.938	0.93394	0.96165	0.97459	0.7958		406.938	0.80498	0.76444	0.75869	0.75972		1047	0.39818		4.3724	0.89152	0.83148	0.15244	0.16478					4.3724	0.00548	0.18751	0.01319	0.02507		10.8775	1.03716	0.5939
407.002	0.93395	0.96167	0.97456	0.79571		407.002	0.80502	0.76436	0.75876	0.7597		1048	0.40182		4.37609	0.89148	0.83134	0.15216	0.16472					4.37609	0.00537	0.18705	0.01322	0.02501		10.8875	1.03653	0.59393
407.066	0.93396	0.96168	0.97453	0.79561		407.066	0.80506	0.76427	0.75884	0.75969		1049	0.39939		4.37979	0.89147	0.83121	0.15202	0.16476					4.37979	0.00532	0.18659	0.01324	0.02493		10.8975	1.03589	0.59394
407.13	0.93398	0.96169	0.9745	0.79552		407.13	0.80511	0.76418	0.75892	0.75968		1050	0.39697		4.38349	0.89149	0.83112	0.15197	0.16483					4.38349	0.00533	0.18611	0.01323	0.02489		10.9076	1.03524	0.59396
407.194	0.93399	0.96169	0.97448	0.79544		407.194	0.80516	0.7641	0.759	0.75967		1051	0.39697		4.3872	0.89144	0.83103	0.15173	0.16468					4.3872	0.00536	0.18562	0.01319	0.02485		10.9176	1.03458	0.59398
407.258	0.93401	0.96169	0.97447	0.79536		407.258	0.80521	0.76402	0.75908	0.75965		1052	0.39455		4.39091	0.89133	0.83089	0.15127	0.16432					4.39091	0.00533	0.18513	0.01314	0.02477		10.9276	1.03391	0.594
407.322	0.93403	0.96167	0.97445	0.79527		407.322	0.80526	0.76393	0.75916	0.75964		1053	0.39333		4.39463	0.89125	0.8307	0.15079	0.16393					4.39463	0.00523	0.18463	0.01309	0.02462		10.9376	1.03323	0.59404
407.386	0.93406	0.96165	0.97443	0.79519		407.386	0.80531	0.76385	0.75924	0.75963		1054	0.39152		4.39836	0.89119	0.83046	0.15034	0.16358					4.39836	0.00512	0.18414	0.01307	0.02448		10.9476	1.03254	0.59409
407.45	0.93408	0.96163	0.97442	0.7951		407.45	0.80537	0.76376	0.75932	0.75962		1055	0.39273		4.4021	0.89115	0.83022	0.14998	0.16333					4.4021	0.00508	0.18365	0.01305	0.02442		10.9576	1.03184	0.59417
407.514	0.93411	0.9616	0.9744	0.79502		407.514	0.80542	0.76368	0.7594	0.75961		1056	0.39152		4.40584	0.89113	0.83004	0.14975	0.16324					4.40584	0.0051	0.18316	0.01305	0.02442		10.9676	1.03113	0.59427
407.578	0.93414	0.96156	0.97439	0.79493		407.578	0.80548	0.76361	0.75948	0.75961		1057	0.39091		4.40958	0.89112	0.82992	0.14957	0.16318					4.40958	0.00511	0.18269	0.01305	0.0244		10.9776	1.03041	0.59439
407.642	0.93418	0.96152	0.97438	0.79485		407.642	0.80553	0.76353	0.75956	0.75961		1058	0.38667		4.41334	0.89108	0.82981	0.14929	0.163					4.41334	0.00509	0.18224	0.01301	0.02435		10.9876	1.02967	0.59455
407.706	0.93421	0.96148	0.97437	0.79476		407.706	0.80558	0.76345	0.75965	0.75961		1059	0.37515		4.41709	0.89106	0.82968	0.14895	0.16277					4.41709	0.00508	0.1818	0.01293	0.02428		10.9976	1.02891	0.59473
407.77	0.93424	0.96143	0.97437	0.79468		407.77	0.80564	0.76338	0.75973	0.75961		1060	0.38545		4.42086	0.89109	0.82955	0.14868	0.16263					4.42086	0.00507	0.18134	0.01287	0.02418		11.0076	1.02815	0.59495
407.834	0.93428	0.96138	0.97436	0.7946		407.834	0.80569	0.76331	0.75981	0.75961		1061	0.37636		4.42463	0.89115	0.82945	0.14848	0.16258					4.42463	0.00505	0.18087	0.01286	0.02411		11.0176	1.02738	0.5952
407.898	0.93432	0.96132	0.97436	0.79451		407.898	0.80575	0.76324	0.75989	0.75961		1062	0.38364		4.42841	0.89118	0.82936	0.14828	0.16255					4.42841	0.00502	0.18041	0.01288	0.02411		11.0276	1.0266	0.59549
407.963	0.93436	0.96126	0.97436	0.79443		407.963	0.80579	0.76316	0.75998	0.75961		1063	0.37697		4.4322	0.89115	0.82929	0.14806	0.16248					4.4322	0.00495	0.17997	0.01288	0.02413		11.0376	1.02581	0.59581
408.027	0.9344	0.9612	0.97436	0.79435		408.027	0.80584	0.7631	0.76006	0.75961		1064	0.38303		4.43599	0.89115	0.82926	0.14781	0.16235					4.43599	0.00486	0.17955	0.01287	0.0241		11.0476	1.02503	0.59615
408.091	0.93444	0.96114	0.97436	0.79426		408.091	0.8059	0.76304	0.76014	0.75961		1065	0.38121		4.43978	0.89121	0.82921	0.14753	0.16217					4.43978	0.00483	0.17913	0.01283	0.02398		11.0577	1.02424	0.59653
408.155	0.93449	0.96108	0.97436	0.79418		408.155	0.80595	0.76297	0.76022	0.75962		1066	0.37394		4.44359	0.89127	0.82905	0.14721	0.16195					4.44359	0.00486	0.1787	0.01275	0.02385		11.0677	1.02346	0.59693
408.219	0.93453	0.96101	0.97436	0.79409		408.219	0.80599	0.7629	0.7603	0.75962		1067	0.37576		4.4474	0.89132	0.82889	0.14687	0.16173					4.4474	0.00489	0.17829	0.0127	0.02378		11.0777	1.02269	0.59735
408.284	0.93457	0.96094	0.97436	0.79401		408.284	0.80603	0.76284	0.76039	0.75962		1068	0.37515		4.45122	0.89135	0.82878	0.14653	0.16152					4.45122	0.00487	0.17787	0.01268	0.02373		11.0877	1.02193	0.59778
408.348	0.93462	0.96087	0.97437	0.79392		408.348	0.80608	0.76278	0.76047	0.75963		1069	0.35515		4.45504	0.89133	0.82868	0.1462	0.16134					4.45504	0.00478	0.17745	0.01267	0.02366		11.0977	1.02118	0.59823
408.412	0.93466	0.9608	0.97438	0.79383		408.412	0.80612	0.76274	0.76055	0.75963		1070	0.36667		4.45887	0.89128	0.82853	0.14601	0.16129					4.45887	0.00467	0.17703	0.01265	0.02359		11.1077	1.02044	0.59868
408.477	0.93471	0.96074	0.97438	0.79375		408.477	0.80616	0.76268	0.76063	0.75964		1071	0.37394		4.46271	0.89129	0.82836	0.14591	0.16131					4.46271	0.00462	0.17662	0.01262	0.02356		11.1177	1.01971	0.59914
408.541	0.93475	0.96067	0.97439	0.79366		408.541	0.80619	0.76263	0.7607	0.75964		1072	0.37273		4.46655	0.89139	0.82823	0.14573	0.16123					4.46655	0.00463	0.17621	0.01259	0.02353		11.1277	1.01901	0.59959
408.606	0.9348	0.9606	0.9744	0.79357		408.606	0.80623	0.76258	0.76078	0.75964		1073	0.36606		4.4704	0.89153	0.82813	0.1455	0.16107					4.4704	0.0046	0.1758	0.01257	0.02349		11.1377	1.01831	0.60004
408.67	0.93484	0.96053	0.97441	0.79348		408.67	0.80626	0.76254	0.76086	0.75964		1074	0.37697		4.47426	0.8916	0.82799	0.14522	0.16087					4.47426	0.00456	0.17539	0.01254	0.02342		11.1477	1.01764	0.60047
408.734	0.93489	0.96046	0.97442	0.79338		408.734	0.80629	0.7625	0.76094	0.75964		1075	0.35939		4.47812	0.89158	0.82783	0.14493	0.16066					4.47812	0.00451	0.17499	0.01251	0.02332		11.1577	1.01699	0.60089
408.799	0.93494	0.96039	0.97443	0.79329		408.799	0.80631	0.76247	0.76101	0.75964		1076	0.37273		4.482	0.89157	0.82774	0.14476	0.16059					4.482	0.00444	0.17459	0.0125	0.0232		11.1677	1.01636	0.60129
408.863	0.93498	0.96032	0.97445	0.79319		408.863	0.80634	0.76243	0.76108	0.75965		1077	0.36606		4.48587	0.89167	0.82769	0.14466	0.16059					4.48587	0.00441	0.17419	0.01247	0.02313		11.1777	1.01575	0.60166
408.928	0.93503	0.96025	0.97446	0.7931		408.928	0.80636	0.7624	0.76116	0.75965		1078	0.36545		4.48976	0.89174	0.82759	0.14452	0.16055					4.48976	0.0044	0.17381	0.01243	0.02309		11.1877	1.01517	0.602
408.992	0.93507	0.96019	0.97447	0.793		408.992	0.80637	0.76238	0.76123	0.75965		1079	0.36667		4.49365	0.89173	0.8275	0.14437	0.1605					4.49365	0.00437	0.17342	0.01239	0.02305		11.1977	1.01461	0.60232
409.057	0.93511	0.96012	0.97449	0.7929		409.057	0.80639	0.76236	0.7613	0.75965		1080	0.36182		4.49754	0.89171	0.82748	0.14416	0.16039					4.49754	0.0043	0.17302	0.01238	0.02303		11.2078	1.01407	0.6026
409.121	0.93516	0.96006	0.9745	0.79279		409.121	0.80641	0.76234	0.76138	0.75964		1081	0.35212		4.50145	0.89169	0.82745	0.14388	0.16019					4.50145	0.00429	0.17262	0.01236	0.02302		11.2178	1.01357	0.60284
409.186	0.9352	0.95999	0.97452	0.79269		409.186	0.80642	0.76232	0.76145	0.75964		1082	0.35697		4.50536	0.8917	0.82737	0.14363	0.16002					4.50536	0.00433	0.17221	0.01231	0.02294		11.2278	1.01308	0.60305
409.251	0.93524	0.95993	0.97453	0.79258		409.251	0.80643	0.76232	0.76151	0.75964		1083	0.36242		4.50928	0.89175	0.82729	0.14341	0.15988					4.50928	0.00435	0.17179	0.01227	0.02279		11.2378	1.01262	0.60323
409.315	0.93528	0.95987	0.97455	0.79247		409.315	0.80644	0.76231	0.76159	0.75964		1084	0.35091		4.5132	0.89178	0.82725	0.14313	0.15968					4.5132	0.00434	0.17138	0.01226	0.02264		11.2478	1.01219	0.60337
409.38	0.93532	0.9598	0.97456	0.79236		409.38	0.80644	0.76231	0.76165	0.75963		1085	0.35939		4.51713	0.89181	0.82724	0.14289	0.15953					4.51713	0.0043	0.17099	0.01227	0.02254		11.2578	1.01178	0.60348
409.444	0.93536	0.95974	0.97458	0.79225		409.444	0.80644	0.76231	0.76172	0.75962		1086	0.33576		4.52107	0.89185	0.8272	0.14274	0.15947					4.52107	0.00424	0.17061	0.01229	0.02249		11.2678	1.0114	0.60355
409.509	0.9354	0.95969	0.97459	0.79214		409.509	0.80644	0.76232	0.76177	0.75961		1087	0.34364		4.52502	0.89188	0.8271	0.1426	0.15943					4.52502	0.00419	0.17022	0.0123	0.02246		11.2778	1.01105	0.60359
409.574	0.93544	0.95963	0.97461	0.79202		409.574	0.80644	0.76232	0.76184	0.7596		1088	0.35939		4.52897	0.89185	0.82697	0.14237	0.15929					4.52897	0.00416	0.16983	0.01229	0.02242		11.2878	1.01073	0.60361
409.638	0.93547	0.95957	0.97462	0.7919		409.638	0.80644	0.76234	0.7619	0.75958		1089	0.35091		4.53293	0.89182	0.82684	0.14202	0.15902					4.53293	0.00412	0.16941	0.01224	0.02235		11.2978	1.01043	0.6036
409.703	0.93551	0.95952	0.97464	0.79178		409.703	0.80643	0.76235	0.76195	0.75957		1090	0.33697		4.53689	0.89185	0.82675	0.14173	0.15881					4.53689	0.00405	0.169	0.0122	0.02225		11.3078	1.01018	0.60357
409.768	0.93554	0.95947	0.97465	0.79166		409.768	0.80642	0.76237	0.76201	0.75955		1091	0.35636		4.54087	0.89187	0.82673	0.14157	0.15872					4.54087	0.00399	0.1686	0.0122	0.0222		11.3178	1.00995	0.60352
409.833	0.93558	0.95942	0.97467	0.79154		409.833	0.80642	0.7624	0.76207	0.75954		1092	0.35212		4.54485	0.89184	0.82671	0.14142	0.15866					4.54485	0.00399	0.16821	0.01219	0.02218		11.3278	1.00977	0.60346
409.898	0.93561	0.95937	0.97468	0.79142		409.898	0.8064	0.76243	0.76211	0.75953		1093	0.3097		4.54883	0.89184	0.82664	0.14132	0.15864					4.54883	0.00401	0.16783	0.01217	0.02212		11.3378	1.00962	0.60339
409.962	0.93564	0.95932	0.9747	0.79129		409.962	0.80639	0.76245	0.76216	0.75951		1094	0.32727		4.55283	0.89187	0.82656	0.14121	0.15862					4.55283	0.004	0.16744	0.01215	0.02205		11.3478	1.00951	0.60331
410.027	0.93567	0.95928	0.97471	0.79116		410.027	0.80638	0.76248	0.76221	0.75949		1095	0.31576		4.55683	0.89187	0.82645	0.14103	0.15853					4.55683	0.00396	0.16702	0.01216	0.02201		11.3579	1.00944	0.60323
410.092	0.9357	0.95924	0.97473	0.79104		410.092	0.80637	0.76253	0.76226	0.75947		1096	0.30485		4.56083	0.89186	0.82635	0.14088	0.15845					4.56083	0.00391	0.16661	0.01218	0.02194		11.3679	1.0094	0.60316
410.157	0.93573	0.9592	0.97474	0.79091		410.157	0.80635	0.76256	0.7623	0.75946		1097	0.35091		4.56485	0.89185	0.82627	0.14071	0.15836					4.56485	0.00386	0.1662	0.01216	0.02182		11.3779	1.0094	0.60309
410.222	0.93576	0.95916	0.97476	0.79078		410.222	0.80633	0.7626	0.76235	0.75945		1098	0.30485		4.56887	0.8918	0.82616	0.1404	0.15814					4.56887	0.00383	0.1658	0.01212	0.02173		11.3879	1.00944	0.60303
410.287	0.93579	0.95913	0.97477	0.79064		410.287	0.80631	0.76265	0.76239	0.75943		1099	0.30788		4.5729	0.89175	0.82605	0.14009	0.15791					4.5729	0.00379	0.16539	0.01211	0.02171		11.3979	1.0095	0.60299
410.352	0.93582	0.95909	0.97478	0.79051		410.352	0.8063	0.76269	0.76242	0.75942		1100	0.29455		4.57694	0.89171	0.82602	0.13989	0.1578					4.57694	0.00376	0.16499	0.01212	0.0217		11.4079	1.00959	0.60297
410.417	0.93584	0.95906	0.9748	0.79038		410.417	0.80628	0.76273	0.76246	0.7594		1101	0.30121		4.58098	0.89166	0.82603	0.13971	0.15771					4.58098	0.00374	0.16459	0.01213	0.02161		11.4179	1.0097	0.60296
410.482	0.93587	0.95903	0.97481	0.79024		410.482	0.80626	0.76279	0.76249	0.75939		1102	0.28424		4.58503	0.89159	0.82596	0.13944	0.15753					4.58503	0.00371	0.16418	0.01215	0.02151		11.4279	1.00983	0.60298
410.547	0.93589	0.95901	0.97482	0.79011		410.547	0.80625	0.76284	0.76252	0.75937		1103	0.28242		4.58909	0.8915	0.82588	0.13921	0.15737					4.58909	0.0037	0.16376	0.01218	0.02148		11.4379	1.00998	0.60303
410.612	0.93591	0.95898	0.97483	0.78997		410.612	0.80623	0.76288	0.76255	0.75937		1104	0.28364		4.59315	0.89142	0.82587	0.13907	0.1573					4.59315	0.0037	0.16335	0.0122	0.02147		11.4479	1.01015	0.60311
410.677	0.93594	0.95896	0.97484	0.78983		410.677	0.80621	0.76294	0.76257	0.75936		1105	0.30667		4.59722	0.89138	0.82584	0.13894	0.15723					4.59722	0.00366	0.16295	0.01219	0.02139		11.4579	1.01033	0.60321
410.742	0.93596	0.95893	0.97485	0.7897		410.742	0.80618	0.76299	0.7626	0.75935		1106	0.24121		4.6013	0.89132	0.82571	0.1388	0.15717					4.6013	0.00356	0.16254	0.01217	0.02128		11.4679	1.01052	0.60334
410.807	0.93598	0.95891	0.97485	0.78956		410.807	0.80616	0.76304	0.76262	0.75934		1107	0.29273		4.60539	0.8912	0.82555	0.1387	0.15714					4.60539	0.00348	0.16212	0.01215	0.0212		11.4779	1.01071	0.60351
410.872	0.936	0.95889	0.97486	0.78942		410.872	0.80614	0.7631	0.76264	0.75933		1108	0.25212		4.60948	0.8911	0.82538	0.13853	0.15706					4.60948	0.00344	0.1617	0.01216	0.02116		11.4879	1.01091	0.6037
410.937	0.93601	0.95887	0.97486	0.78928		410.937	0.80612	0.76316	0.76266	0.75933		1109	0.2503		4.61358	0.89102	0.82525	0.13819	0.15681					4.61358	0.00339	0.16129	0.01218	0.02113		11.4979	1.01112	0.60392
411.002	0.93603	0.95885	0.97487	0.78914		411.002	0.8061	0.76321	0.76267	0.75932		1110	0.2903		4.61769	0.89091	0.8252	0.13783	0.15654					4.61769	0.00334	0.16089	0.01218	0.02106		11.508	1.01134	0.60416
411.067	0.93604	0.95884	0.97487	0.789		411.067	0.80609	0.76327	0.76268	0.75932		1111	0.20121		4.62181	0.89081	0.82517	0.13761	0.15638					4.62181	0.00332	0.16047	0.01216	0.02095		11.518	1.01155	0.60443
411.133	0.93606	0.95882	0.97487	0.78886		411.133	0.80607	0.76332	0.76269	0.75931		1112	0.25091		4.62593	0.89072	0.82511	0.13748	0.1563					4.62593	0.00332	0.16005	0.01217	0.02088		11.528	1.01178	0.60471
411.198	0.93607	0.9588	0.97487	0.78872		411.198	0.80605	0.76337	0.7627	0.75931		1113	0.16303		4.63006	0.89061	0.82503	0.13742	0.1563					4.63006	0.00333	0.15965	0.0122	0.02084		11.538	1.012	0.60502
411.263	0.93608	0.95879	0.97486	0.78858		411.263	0.80603	0.76342	0.7627	0.7593		1114	0.18182		4.6342	0.89047	0.82495	0.13734	0.15629					4.6342	0.00333	0.15924	0.0122	0.02079		11.548	1.01223	0.60534
411.328	0.93609	0.95878	0.97486	0.78844		411.328	0.80601	0.76348	0.7627	0.7593		1115	0.15152		4.63834	0.89035	0.82482	0.13711	0.15615					4.63834	0.00327	0.15882	0.01219	0.02077		11.558	1.01246	0.60567
411.394	0.9361	0.95876	0.97485	0.7883		411.394	0.80599	0.76353	0.7627	0.7593		1116	0.12182		4.6425	0.89026	0.82467	0.1368	0.15595					4.6425	0.00322	0.15839	0.01221	0.02072		11.568	1.01269	0.606
411.459	0.9361	0.95875	0.97484	0.78816		411.459	0.80597	0.76358	0.76269	0.7593		1117	0.04824		4.64666	0.89017	0.8246	0.1366	0.15583					4.64666	0.00321	0.15797	0.01222	0.02059		11.578	1.01293	0.60634
411.524	0.93611	0.95874	0.97483	0.78801		411.524	0.80595	0.76363	0.76269	0.75929		1118	0.13212		4.65082	0.89005	0.82461	0.13646	0.15577					4.65082	0.00322	0.15756	0.01222	0.02045		11.588	1.01318	0.60667
411.589	0.93611	0.95873	0.97482	0.78787		411.589	0.80593	0.76368	0.76268	0.75929		1119	0.06848		4.655	0.88989	0.82452	0.13621	0.15558					4.655	0.00319	0.15715	0.01223	0.02035		11.598	1.01342	0.60699
411.655	0.93611	0.95871	0.97481	0.78773		411.655	0.80592	0.76372	0.76266	0.75929		1120	0.08606		4.65918	0.88974	0.82434	0.13588	0.15532					4.65918	0.00311	0.15672	0.01227	0.02026		11.608	1.01367	0.6073
411.72	0.93611	0.9587	0.9748	0.78758		411.72	0.8059	0.76377	0.76265	0.75928		1121	0.11273		4.66337	0.8896	0.82416	0.13563	0.15514					4.66337	0.00304	0.15629	0.01228	0.02021		11.618	1.01393	0.60758
411.786	0.93611	0.95869	0.97478	0.78744		411.786	0.80588	0.76382	0.76263	0.75928		1122	0.04952		4.66757	0.88943	0.82399	0.13542	0.15502					4.66757	0.00302	0.15585	0.01227	0.02019		11.628	1.01418	0.60785
411.851	0.9361	0.95869	0.97477	0.7873		411.851	0.80586	0.76387	0.76262	0.75928		1123	0.07758		4.67177	0.88923	0.82383	0.13525	0.15494					4.67177	0.00297	0.15543	0.01228	0.02012		11.638	1.01443	0.60809
411.916	0.9361	0.95868	0.97475	0.78716		411.916	0.80584	0.76391	0.76259	0.75928		1124	0.06606		4.67599	0.88904	0.82368	0.13509	0.15487					4.67599	0.00291	0.15502	0.01231	0.02004		11.6481	1.01468	0.60829
411.982	0.93609	0.95867	0.97474	0.78701		411.982	0.80582	0.76395	0.76257	0.75928		1125	0.08727		4.68021	0.88885	0.82357	0.13488	0.15474					4.68021	0.00288	0.1546	0.01236	0.02		11.6581	1.01493	0.60846
412.047	0.93608	0.95866	0.97472	0.78687		412.047	0.8058	0.76399	0.76255	0.75927		1126	0.03127		4.68443	0.88866	0.8235	0.13466	0.1546					4.68443	0.00284	0.15416	0.01238	0.01999		11.6681	1.01516	0.60858
412.113	0.93607	0.95866	0.9747	0.78673		412.113	0.80578	0.76403	0.76252	0.75927		1127	0.09515		4.68867	0.88843	0.82343	0.13441	0.15444					4.68867	0.00279	0.15368	0.01239	0.01995		11.6781	1.01538	0.60867
412.178	0.93606	0.95865	0.97468	0.78659		412.178	0.80576	0.76407	0.76249	0.75926		1128	0.06012		4.69291	0.88815	0.82331	0.13412	0.15423					4.69291	0.00277	0.15318	0.0124	0.01988		11.6881	1.01559	0.6087
412.244	0.93605	0.95865	0.97467	0.78645		412.244	0.80574	0.7641	0.76246	0.75925		1129	0.06424		4.69716	0.8879	0.82317	0.13385	0.15405					4.69716	0.00279	0.15268	0.01241	0.01977		11.6981	1.01579	0.60869
412.309	0.93604	0.95865	0.97465	0.78631		412.309	0.80572	0.76413	0.76243	0.75924		1130	0.04279		4.70142	0.88767	0.82303	0.13357	0.15385					4.70142	0.00276	0.15218	0.01241	0.01966		11.7081	1.01596	0.60863
412.375	0.93602	0.95865	0.97463	0.78618		412.375	0.8057	0.76417	0.76239	0.75923		1131	0.17939		4.70569	0.88739	0.82293	0.13328	0.15365					4.70569	0.00269	0.15169	0.01239	0.01956		11.7181	1.01611	0.60852
412.441	0.93601	0.95865	0.97461	0.78604		412.441	0.80568	0.7642	0.76236	0.75922		1132	0.14182		4.70996	0.88708	0.82287	0.13308	0.15352					4.70996	0.00266	0.15121	0.01238	0.01951		11.7281	1.01624	0.60835
412.506	0.93599	0.95865	0.97459	0.78591		412.506	0.80565	0.76423	0.76232	0.75921		1133	0.09273		4.71424	0.88679	0.82277	0.1329	0.15343					4.71424	0.00268	0.15071	0.01239	0.01949		11.7381	1.01634	0.60814
412.572	0.93598	0.95865	0.97457	0.78578		412.572	0.80563	0.76427	0.76228	0.7592		1134	0.02527		4.71853	0.88649	0.8226	0.13268	0.15327					4.71853	0.0027	0.15022	0.01241	0.01944		11.7481	1.01642	0.60787
412.638	0.93596	0.95865	0.97455	0.78565		412.638	0.8056	0.76429	0.76224	0.75919		1135	0.00939		4.72283	0.88619	0.82241	0.13244	0.15309					4.72283	0.00267	0.14974	0.01244	0.01937		11.7581	1.01647	0.60755
412.703	0.93595	0.95865	0.97454	0.78552		412.703	0.80558	0.76432	0.7622	0.75919		1136	0.07818		4.72714	0.88594	0.82223	0.13222	0.15292					4.72714	0.00262	0.14924	0.01245	0.01935		11.7681	1.0165	0.60719
412.769	0.93593	0.95866	0.97452	0.7854		412.769	0.80556	0.76435	0.76216	0.75917		1137	0.17455		4.73145	0.8857	0.82211	0.13198	0.15278					4.73145	0.00255	0.14873	0.01247	0.0193		11.7782	1.0165	0.60679
412.835	0.93592	0.95867	0.9745	0.78527		412.835	0.80553	0.76437	0.76212	0.75916		1138	0.12303		4.73577	0.88547	0.82203	0.13171	0.15262					4.73577	0.0025	0.14824	0.01253	0.01915		11.7882	1.01648	0.60634
412.9	0.9359	0.95867	0.97449	0.78516		412.9	0.80551	0.7644	0.76207	0.75914		1139	0.18121		4.7401	0.88524	0.82196	0.13144	0.15244					4.7401	0.00248	0.14776	0.01258	0.01901		11.7982	1.01644	0.60586
412.966	0.93588	0.95868	0.97447	0.78504		412.966	0.80549	0.76443	0.76202	0.75913		1140	0.15515		4.74444	0.885	0.82185	0.13118	0.15226					4.74444	0.00243	0.1473	0.0126	0.01899		11.8082	1.01637	0.60535
413.032	0.93587	0.95869	0.97446	0.78493		413.032	0.80546	0.76445	0.76197	0.75911		1141	0.11697		4.74878	0.88469	0.82167	0.13091	0.15207					4.74878	0.00235	0.14685	0.01257	0.01896		11.8182	1.01629	0.6048
413.098	0.93585	0.9587	0.97445	0.78482		413.098	0.80544	0.76447	0.76192	0.7591		1142	0.13636		4.75313	0.88438	0.82149	0.13064	0.15188					4.75313	0.00232	0.14642	0.01254	0.01886		11.8282	1.01618	0.60424
413.164	0.93584	0.95872	0.97444	0.78471		413.164	0.80541	0.76449	0.76187	0.75908		1143	0.18909		4.75749	0.88415	0.82137	0.13042	0.15173					4.75749	0.00235	0.14597	0.01255	0.0188		11.8382	1.01605	0.60366
413.23	0.93582	0.95873	0.97443	0.78461		413.23	0.80539	0.76452	0.76182	0.75906		1144	0.06848		4.76186	0.88393	0.82123	0.13024	0.15161					4.76186	0.00239	0.1455	0.0126	0.01876		11.8482	1.0159	0.60306
413.295	0.93581	0.95875	0.97442	0.78451		413.295	0.80537	0.76454	0.76177	0.75904		1145	0.08848		4.76624	0.88367	0.82104	0.13003	0.15148					4.76624	0.0024	0.14499	0.01262	0.01866		11.8582	1.01574	0.60246
413.361	0.93579	0.95876	0.97441	0.78442		413.361	0.80534	0.76456	0.76171	0.75902		1146	0.09576		4.77062	0.88338	0.82086	0.1298	0.15133					4.77062	0.00235	0.1445	0.0126	0.01854		11.8682	1.01555	0.60186
413.427	0.93578	0.95878	0.9744	0.78433		413.427	0.80532	0.76458	0.76165	0.759		1147	0.03588		4.77502	0.88308	0.82074	0.12957	0.15117					4.77502	0.00231	0.14401	0.01261	0.01848		11.8782	1.01535	0.60127
413.493	0.93577	0.9588	0.9744	0.78424		413.493	0.8053	0.76459	0.7616	0.75898		1148	0.16424		4.77942	0.88276	0.8206	0.12927	0.15092					4.77942	0.00229	0.14352	0.01264	0.01846		11.8882	1.01513	0.60068
413.559	0.93575	0.95882	0.97439	0.78416		413.559	0.80529	0.76461	0.76154	0.75896		1149	0.13273		4.78383	0.88246	0.82044	0.12894	0.15063					4.78383	0.00226	0.14303	0.01265	0.01839		11.8982	1.01489	0.60011
413.625	0.93574	0.95884	0.97439	0.78408		413.625	0.80527	0.76463	0.76148	0.75893		1150	0.07394		4.78824	0.88213	0.8203	0.12864	0.15042					4.78824	0.0022	0.14253	0.01263	0.01828		11.9082	1.01463	0.59956
413.691	0.93572	0.95886	0.97439	0.784		413.691	0.80526	0.76465	0.76141	0.75891		1151	0.12303		4.79267	0.88176	0.82022	0.12842	0.1503					4.79267	0.00214	0.14204	0.01264	0.01821		11.9183	1.01436	0.59904
413.757	0.93571	0.95888	0.97439	0.78393		413.757	0.80524	0.76466	0.76135	0.75888		1152	0.1503		4.7971	0.88141	0.82015	0.12826	0.15021					4.7971	0.00211	0.14155	0.01267	0.01816		11.9283	1.01407	0.59855
413.823	0.9357	0.9589	0.97439	0.78386		413.823	0.80523	0.76467	0.76129	0.75885		1153	0.14424		4.80155	0.88112	0.82006	0.1281	0.15011					4.80155	0.00211	0.14106	0.01272	0.01812		11.9383	1.01377	0.5981
413.889	0.93568	0.95892	0.97439	0.78379		413.889	0.80522	0.76469	0.76123	0.75883		1154	0.08606		4.806	0.88085	0.81997	0.12789	0.14998					4.806	0.00212	0.14057	0.01275	0.01804		11.9483	1.01346	0.59768
413.955	0.93567	0.95895	0.97439	0.78373		413.955	0.8052	0.7647	0.76116	0.7588		1155	0.1897		4.81045	0.88058	0.81985	0.12762	0.14981					4.81045	0.00213	0.14007	0.01277	0.01798		11.9583	1.01312	0.59731
414.021	0.93565	0.95897	0.97439	0.78367		414.021	0.80519	0.76471	0.76109	0.75876		1156	0.1703		4.81492	0.88029	0.8197	0.12733	0.14961					4.81492	0.00213	0.13958	0.01278	0.01794		11.9683	1.01278	0.59698
414.088	0.93564	0.95899	0.97439	0.78361		414.088	0.80518	0.76471	0.76103	0.75874		1157	0.19091		4.81939	0.87996	0.81955	0.12708	0.14942					4.81939	0.00209	0.13909	0.01281	0.01792		11.9783	1.01242	0.5967
414.154	0.93562	0.95902	0.9744	0.78355		414.154	0.80517	0.76473	0.76096	0.7587		1158	0.18909		4.82388	0.87959	0.81941	0.12688	0.14927					4.82388	0.00203	0.13863	0.01282	0.01791		11.9883	1.01204	0.59648
414.22	0.9356	0.95904	0.9744	0.7835		414.22	0.80517	0.76474	0.7609	0.75866		1159	0.20424		4.82837	0.87925	0.81928	0.12673	0.14915					4.82837	0.00197	0.13819	0.01281	0.01786		11.9983	1.01164	0.5963
414.286	0.93559	0.95906	0.9744	0.78344		414.286	0.80517	0.76474	0.76083	0.75863		1160	0.17333		4.83287	0.87895	0.81912	0.12651	0.14895					4.83287	0.00189	0.13774	0.01279	0.01773		12.0083	1.01123	0.59618
414.352	0.93557	0.95909	0.9744	0.78339		414.352	0.80518	0.76475	0.76076	0.75859		1161	0.21091		4.83738	0.87869	0.81892	0.12622	0.14863					4.83738	0.00184	0.13729	0.01276	0.01762		12.0183	1.0108	0.59611
414.418	0.93555	0.95911	0.97441	0.78333		414.418	0.80518	0.76475	0.76069	0.75856		1162	0.21212		4.84189	0.87844	0.81877	0.12596	0.14834					4.84189	0.00182	0.13685	0.01274	0.01755		12.0283	1.01035	0.5961
414.485	0.93553	0.95913	0.97441	0.78328		414.485	0.80518	0.76475	0.76063	0.75851		1163	0.28424		4.84642	0.87816	0.81873	0.12571	0.1482					4.84642	0.00181	0.13641	0.01274	0.01748		12.0383	1.00989	0.59614
414.551	0.93551	0.95915	0.97441	0.78323		414.551	0.80519	0.76475	0.76056	0.75847		1164	0.24364		4.85095	0.87785	0.81872	0.12541	0.14808					4.85095	0.0018	0.136	0.01276	0.0174		12.0483	1.00942	0.59624
414.617	0.93549	0.95917	0.97442	0.78318		414.617	0.80521	0.76475	0.76049	0.75843		1165	0.23576		4.8555	0.87756	0.81861	0.12505	0.14783					4.8555	0.00179	0.13558	0.01276	0.01733		12.0583	1.00893	0.59639
414.684	0.93546	0.95919	0.97442	0.78312		414.684	0.80521	0.76475	0.76043	0.75838		1166	0.22727		4.86005	0.87728	0.8184	0.12467	0.14753					4.86005	0.00174	0.13516	0.01272	0.01729		12.0684	1.00843	0.59659
414.75	0.93544	0.95921	0.97443	0.78307		414.75	0.80523	0.76475	0.76037	0.75834		1167	0.24848		4.8646	0.877	0.81817	0.12437	0.14729					4.8646	0.0017	0.13474	0.01269	0.01725		12.0784	1.00793	0.59685
414.816	0.93542	0.95922	0.97443	0.78302		414.816	0.80525	0.76474	0.76031	0.75829		1168	0.25455		4.86917	0.87679	0.81803	0.12411	0.14711					4.86917	0.0017	0.13435	0.01269	0.01721		12.0884	1.00742	0.59715
414.883	0.93539	0.95924	0.97444	0.78296		414.883	0.80527	0.76474	0.76025	0.75825		1169	0.25636		4.87375	0.87661	0.81795	0.12383	0.14692					4.87375	0.0017	0.13397	0.0127	0.01713		12.0984	1.00691	0.5975
414.949	0.93537	0.95925	0.97445	0.78291		414.949	0.8053	0.76473	0.76019	0.7582		1170	0.27818		4.87833	0.87642	0.8178	0.12351	0.14667					4.87833	0.0017	0.13358	0.01271	0.01703		12.1084	1.0064	0.5979
415.016	0.93534	0.95926	0.97445	0.78285		415.016	0.80533	0.76473	0.76013	0.75815		1171	0.27152		4.88293	0.87621	0.81751	0.12314	0.14636					4.88293	0.0017	0.1332	0.01273	0.01697		12.1184	1.0059	0.59834
415.082	0.93531	0.95926	0.97446	0.78279		415.082	0.80535	0.76472	0.76007	0.7581		1172	0.27576		4.88753	0.876	0.81717	0.1228	0.14603					4.88753	0.00167	0.13282	0.01272	0.0169		12.1284	1.0054	0.59882
415.148	0.93529	0.95927	0.97447	0.78273		415.148	0.80539	0.76472	0.76002	0.75805		1173	0.27636		4.89214	0.87576	0.81693	0.12251	0.1457					4.89214	0.00163	0.13243	0.01265	0.01682		12.1384	1.00491	0.59934
415.215	0.93526	0.95927	0.97448	0.78267		415.215	0.80542	0.76471	0.75997	0.758		1174	0.20424		4.89676	0.87552	0.81684	0.12227	0.14542					4.89676	0.00158	0.13202	0.01256	0.01673		12.1484	1.00444	0.5999
415.281	0.93524	0.95927	0.97449	0.7826		415.281	0.80546	0.7647	0.75992	0.75794		1175	0.27394		4.90139	0.87527	0.81686	0.12205	0.14528					4.90139	0.00151	0.1316	0.01254	0.01666		12.1584	1.00398	0.60048
415.348	0.93521	0.95927	0.9745	0.78254		415.348	0.8055	0.76468	0.75988	0.75788		1176	0.28909		4.90603	0.87496	0.81687	0.12175	0.14516					4.90603	0.00144	0.13117	0.01256	0.0166		12.1684	1.00354	0.6011
415.415	0.93518	0.95926	0.97451	0.78247		415.415	0.80554	0.76467	0.75982	0.75783		1177	0.28606		4.91067	0.87464	0.8168	0.1214	0.14495					4.91067	0.00141	0.13072	0.01257	0.01655		12.1784	1.00311	0.60175
415.481	0.93516	0.95925	0.97452	0.78241		415.481	0.80559	0.76466	0.75978	0.75777		1178	0.21818		4.91533	0.87435	0.81665	0.12108	0.14471					4.91533	0.00141	0.13029	0.01257	0.01649		12.1884	1.0027	0.60242
415.548	0.93513	0.95924	0.97453	0.78234		415.548	0.80563	0.76464	0.75974	0.75771		1179	0.29333		4.91999	0.87407	0.81641	0.12084	0.14452					4.91999	0.00137	0.12988	0.01256	0.01648		12.1984	1.0023	0.60311
415.614	0.93511	0.95923	0.97454	0.78227		415.614	0.80568	0.76462	0.7597	0.75766		1180	0.26727		4.92466	0.87382	0.81611	0.12063	0.14435					4.92466	0.00132	0.12948	0.01253	0.01647		12.2084	1.00193	0.60383
415.681	0.93508	0.95921	0.97455	0.7822		415.681	0.80573	0.76461	0.75966	0.75759		1181	0.27576		4.92934	0.87361	0.81582	0.12042	0.14415					4.92934	0.00131	0.12907	0.01246	0.01639		12.2185	1.00157	0.60456
415.748	0.93505	0.95919	0.97457	0.78212		415.748	0.80578	0.76459	0.75963	0.75754		1182	0.19576		4.93403	0.87338	0.81558	0.12019	0.14394					4.93403	0.00128	0.12865	0.0124	0.01626		12.2285	1.00123	0.6053
415.814	0.93503	0.95917	0.97458	0.78205		415.814	0.80583	0.76457	0.75959	0.75748		1183	0.26606		4.93873	0.87307	0.8154	0.11992	0.1437					4.93873	0.00125	0.12823	0.01235	0.01618		12.2385	1.00091	0.60605
415.881	0.935	0.95914	0.97459	0.78198		415.881	0.80588	0.76454	0.75956	0.75742		1184	0.25455		4.94344	0.87274	0.81523	0.11961	0.14342					4.94344	0.00125	0.12782	0.01234	0.01612		12.2485	1.00062	0.60682
415.948	0.93498	0.95911	0.9746	0.7819		415.948	0.80593	0.76452	0.75953	0.75736		1185	0.24667		4.94816	0.87246	0.81503	0.11933	0.1431					4.94816	0.00125	0.12742	0.01233	0.01606		12.2585	1.00034	0.60759
416.014	0.93495	0.95908	0.97462	0.78183		416.014	0.80599	0.7645	0.75949	0.7573		1186	0.28909		4.95288	0.87223	0.81484	0.11921	0.14283					4.95288	0.00118	0.12703	0.01231	0.01597		12.2685	1.00008	0.60836
416.081	0.93492	0.95905	0.97463	0.78175		416.081	0.80604	0.76446	0.75947	0.75724		1187	0.27636		4.95762	0.87208	0.81479	0.11917	0.1427					4.95762	0.00111	0.12664	0.01227	0.01588		12.2785	0.99985	0.60914
416.148	0.9349	0.95901	0.97464	0.78168		416.148	0.80609	0.76444	0.75944	0.75718		1188	0.20303		4.96236	0.87192	0.81469	0.11888	0.14259					4.96236	0.0011	0.12627	0.01225	0.01579		12.2885	0.99963	0.60991
416.215	0.93487	0.95897	0.97465	0.7816		416.215	0.80615	0.7644	0.75941	0.75712		1189	0.25212		4.96712	0.87167	0.81444	0.11837	0.14235					4.96712	0.00111	0.1259	0.01222	0.01573		12.2985	0.99944	0.61069
416.282	0.93485	0.95893	0.97466	0.78152		416.282	0.80621	0.76438	0.75938	0.75707		1190	0.28		4.97188	0.8714	0.81422	0.11799	0.14209					4.97188	0.00111	0.12554	0.01217	0.01568		12.3085	0.99928	0.61146
416.348	0.93482	0.95889	0.97467	0.78145		416.348	0.80626	0.76434	0.75936	0.75701		1191	0.27091		4.97665	0.87116	0.81403	0.11783	0.14196					4.97665	0.00108	0.12516	0.0121	0.01562		12.3185	0.99913	0.61222
416.415	0.93479	0.95885	0.97468	0.78137		416.415	0.80631	0.7643	0.75933	0.75695		1192	0.28667		4.98143	0.87091	0.81375	0.11767	0.14183					4.98143	0.001	0.12477	0.01205	0.01556		12.3285	0.99902	0.61297
416.482	0.93477	0.9588	0.97469	0.78129		416.482	0.80636	0.76427	0.75931	0.75689		1193	0.27515		4.98622	0.87061	0.81343	0.11732	0.14156					4.98622	0.000953773	0.1244	0.01203	0.01551		12.3385	0.99893	0.61372
416.549	0.93474	0.95875	0.9747	0.78121		416.549	0.80641	0.76422	0.75929	0.75684		1194	0.28424		4.99102	0.87029	0.81313	0.11689	0.1412					4.99102	0.000948462	0.12405	0.01201	0.01547		12.3485	0.99886	0.61445
416.616	0.93472	0.95871	0.9747	0.78113		416.616	0.80646	0.76419	0.75927	0.75678		1195	0.27091		4.99583	0.87005	0.81291	0.1166	0.14094					4.99583	0.000937827	0.1237	0.01195	0.01541		12.3585	0.99882	0.61517
416.683	0.93469	0.95866	0.97471	0.78105		416.683	0.80651	0.76414	0.75924	0.75672		1196	0.26121		5.00064	0.86983	0.81275	0.11644	0.14078					5.00064	0.000918549	0.12334	0.01191	0.01533		12.3686	0.9988	0.61587
416.75	0.93466	0.95861	0.97471	0.78097		416.75	0.80656	0.7641	0.75922	0.75667		1197	0.28909		5.00547	0.86956	0.81255	0.11619	0.14054					5.00547	0.000911025	0.12296	0.0119	0.01522		12.3786	0.99882	0.61656
416.817	0.93464	0.95856	0.97471	0.78088		416.817	0.80661	0.76406	0.7592	0.7566		1198	0.26303		5.01031	0.86925	0.81231	0.11587	0.14016					5.01031	0.000913268	0.12259	0.01189	0.01512		12.3886	0.99885	0.61723
416.884	0.93461	0.95851	0.97471	0.7808		416.884	0.80665	0.764	0.75918	0.75655		1199	0.22121		5.01515	0.86901	0.81216	0.11577	0.13976					5.01515	0.000913082	0.12224	0.01185	0.015		12.3986	0.99892	0.61788
416.951	0.93458	0.95846	0.97471	0.78071		416.951	0.80669	0.76395	0.75916	0.75649		1200	0.27152		5.02001	0.8689	0.81216	0.1158	0.13951					5.02001	0.000894727	0.12189	0.01178	0.01491		12.4086	0.999	0.6185
417.018	0.93455	0.95841	0.9747	0.78062		417.018	0.80674	0.76391	0.75914	0.75643		1201	0.26485		5.02487	0.86878	0.8121	0.11557	0.13938					5.02487	0.000866898	0.12156	0.0117	0.01487		12.4186	0.99912	0.61911
417.085	0.93453	0.95837	0.9747	0.78053		417.085	0.80678	0.76386	0.75912	0.75637		1202	0.26485		5.02975	0.86852	0.81189	0.11505	0.13919					5.02975	0.000818237	0.12124	0.01165	0.01486		12.4286	0.99926	0.61969
417.152	0.9345	0.95832	0.97469	0.78043		417.152	0.80681	0.76381	0.7591	0.75631		1203	0.26303		5.03463	0.86823	0.81172	0.11452	0.13891					5.03463	0.000742194	0.12093	0.01162	0.01487		12.4386	0.99943	0.62025
417.219	0.93447	0.95827	0.97468	0.78034		417.219	0.80686	0.76375	0.75909	0.75625		1204	0.21939		5.03952	0.86795	0.81158	0.11411	0.13866					5.03952	0.000684084	0.12063	0.01161	0.01484		12.4486	0.99962	0.62078
417.287	0.93444	0.95823	0.97467	0.78024		417.287	0.80689	0.76371	0.75907	0.75619		1205	0.26485		5.04442	0.86769	0.81141	0.11386	0.13846					5.04442	0.000669047	0.12034	0.01158	0.01476		12.4586	0.99984	0.62129
417.354	0.93441	0.95818	0.97465	0.78014		417.354	0.80692	0.76365	0.75905	0.75613		1206	0.29152		5.04934	0.86749	0.81122	0.11361	0.13825					5.04934	0.000677545	0.12009	0.01154	0.01468		12.4686	1.00009	0.62176
417.421	0.93439	0.95814	0.97464	0.78004		417.421	0.80695	0.76359	0.75904	0.75606		1207	0.26061		5.05426	0.86733	0.81101	0.1133	0.13799					5.05426	0.000664325	0.11984	0.01149	0.01463		12.4786	1.00036	0.62221
417.488	0.93436	0.9581	0.97462	0.77993		417.488	0.80698	0.76354	0.75902	0.75601		1208	0.26242		5.05919	0.86719	0.81078	0.11294	0.13767					5.05919	0.000609262	0.11958	0.01145	0.01456		12.4886	1.00065	0.62263
417.555	0.93433	0.95806	0.9746	0.77983		417.555	0.80701	0.76348	0.75901	0.75595		1209	0.25091		5.06413	0.86704	0.81058	0.11267	0.13742					5.06413	0.000568023	0.11932	0.01142	0.01447		12.4986	1.00097	0.62302
417.623	0.9343	0.95802	0.97458	0.77972		417.623	0.80703	0.76343	0.75899	0.75588		1210	0.27455		5.06908	0.86687	0.81042	0.11257	0.13732					5.06908	0.000573747	0.11909	0.01139	0.01441		12.5086	1.00131	0.62338
417.69	0.93427	0.95798	0.97456	0.77961		417.69	0.80706	0.76338	0.75899	0.75582		1211	0.25576		5.07404	0.86668	0.81021	0.11255	0.13717					5.07404	0.000558594	0.11885	0.01135	0.01432		12.5187	1.00166	0.6237
417.757	0.93424	0.95794	0.97454	0.7795		417.757	0.80709	0.76331	0.75898	0.75576		1212	0.25758		5.07901	0.86651	0.80998	0.11263	0.13691					5.07901	0.00050814	0.11858	0.01133	0.01419		12.5287	1.00204	0.624
417.825	0.93421	0.9579	0.97451	0.77939		417.825	0.80711	0.76326	0.75897	0.7557		1213	0.28485		5.08399	0.86645	0.80992	0.1127	0.13672					5.08399	0.000489063	0.11827	0.01131	0.01409		12.5387	1.00243	0.62426
417.892	0.93418	0.95786	0.97449	0.77927		417.892	0.80713	0.76321	0.75896	0.75564		1214	0.26303		5.08898	0.86635	0.80988	0.11239	0.1366					5.08898	0.000497677	0.11797	0.0113	0.01403		12.5487	1.00284	0.62449
417.959	0.93415	0.95783	0.97446	0.77915		417.959	0.80714	0.76316	0.75895	0.75558		1215	0.25939		5.09398	0.86605	0.80962	0.11186	0.13641					5.09398	0.000494635	0.11766	0.0113	0.01399		12.5587	1.00326	0.62468
418.027	0.93412	0.95779	0.97444	0.77904		418.027	0.80717	0.76311	0.75894	0.75552		1216	0.28242		5.09899	0.86568	0.80926	0.11147	0.13615					5.09899	0.000501964	0.11735	0.01128	0.01393		12.5687	1.0037	0.62485
418.094	0.93409	0.95775	0.97441	0.77892		418.094	0.80719	0.76306	0.75894	0.75546		1217	0.27576		5.104	0.8654	0.809	0.1112	0.13592					5.104	0.000509207	0.11705	0.01124	0.01386		12.5787	1.00415	0.62498
418.162	0.93407	0.95771	0.97438	0.77879		418.162	0.8072	0.76301	0.75894	0.75541		1218	0.27818		5.10903	0.86516	0.80884	0.11097	0.13566					5.10903	0.000476354	0.11675	0.0112	0.01378		12.5887	1.00461	0.62507
418.229	0.93404	0.95768	0.97436	0.77867		418.229	0.80722	0.76296	0.75894	0.75535		1219	0.27091		5.11407	0.8649	0.80871	0.11064	0.13528					5.11407	0.000409217	0.11644	0.01117	0.0137		12.5987	1.00507	0.62514
418.297	0.93401	0.95764	0.97433	0.77854		418.297	0.80724	0.76292	0.75894	0.7553		1220	0.27758		5.11912	0.86458	0.80853	0.11016	0.13483					5.11912	0.000340102	0.11614	0.01114	0.01367		12.6087	1.00555	0.62517
418.364	0.93398	0.95761	0.9743	0.77842		418.364	0.80724	0.76287	0.75894	0.75524		1221	0.28182		5.12418	0.86423	0.80827	0.10977	0.13451					5.12418	0.000276555	0.11582	0.01112	0.01365		12.6187	1.00603	0.62517
418.432	0.93395	0.95757	0.97427	0.77829		418.432	0.80726	0.76283	0.75894	0.75519		1222	0.27333		5.12925	0.86392	0.80803	0.10959	0.13429					5.12925	0.000194682	0.11548	0.01109	0.01358		12.6287	1.00652	0.62514
418.499	0.93392	0.95754	0.97424	0.77816		418.499	0.80727	0.76278	0.75895	0.75514		1223	0.26909		5.13433	0.86366	0.80779	0.10955	0.13405					5.13433	0.000108764	0.11514	0.01103	0.01348		12.6387	1.00701	0.62507
418.567	0.93389	0.9575	0.97421	0.77804		418.567	0.80729	0.76274	0.75895	0.75509		1224	0.27152		5.13941	0.86341	0.80751	0.10963	0.13376					5.13941	7.95662e-05	0.11484	0.01097	0.01339		12.6487	1.00751	0.62498
418.634	0.93387	0.95747	0.97419	0.77791		418.634	0.80729	0.7627	0.75896	0.75505		1225	0.28		5.14451	0.86327	0.8073	0.10975	0.13342					5.14451	9.95613e-05	0.11453	0.01095	0.01332		12.6588	1.00801	0.62486
418.702	0.93384	0.95743	0.97416	0.77778		418.702	0.8073	0.76267	0.75897	0.755		1226	0.28364		5.14962	0.86322	0.80726	0.1094	0.13304					5.14962	0.00011231	0.11419	0.01095	0.01324		12.6688	1.00851	0.62471
418.769	0.93381	0.9574	0.97413	0.77765		418.769	0.80731	0.76263	0.75897	0.75496		1227	0.26242		5.15474	0.86292	0.80712	0.1085	0.13269					5.15474	0.000119989	0.11388	0.01094	0.0132		12.6788	1.00902	0.62453
418.837	0.93378	0.95737	0.9741	0.77752		418.837	0.80732	0.76259	0.75898	0.75492		1228	0.28303		5.15987	0.86241	0.80682	0.1078	0.13245					5.15987	0.000127848	0.11357	0.01091	0.01316		12.6888	1.00953	0.62433
418.905	0.93376	0.95734	0.97408	0.77739		418.905	0.80733	0.76256	0.75899	0.75487		1229	0.28303		5.16501	0.86199	0.80657	0.10754	0.13229					5.16501	0.000130765	0.11323	0.01086	0.01311		12.6988	1.01003	0.6241
418.973	0.93373	0.95731	0.97405	0.77726		418.973	0.80733	0.76253	0.75901	0.75484		1230	0.27879		5.17016	0.86168	0.80636	0.10737	0.13208					5.17016	0.000142467	0.11286	0.01084	0.01305		12.7088	1.01054	0.62385
419.04	0.9337	0.95728	0.97403	0.77712		419.04	0.80733	0.7625	0.75902	0.7548		1231	0.28606		5.17532	0.86138	0.80611	0.10711	0.1318					5.17532	0.000112958	0.11251	0.01082	0.01298		12.7188	1.01104	0.62357
419.108	0.93368	0.95725	0.97401	0.77699		419.108	0.80733	0.76247	0.75903	0.75477		1232	0.28242		5.18049	0.86102	0.80582	0.10674	0.13146					5.18049	-6.60384e-06	0.11218	0.01077	0.01286		12.7288	1.01154	0.62328
419.176	0.93365	0.95723	0.97399	0.77686		419.176	0.80733	0.76244	0.75905	0.75473		1233	0.27515		5.18567	0.86059	0.80549	0.10633	0.13108					5.18567	-0.000116555	0.11183	0.01074	0.0127		12.7388	1.01203	0.62296
419.244	0.93363	0.9572	0.97396	0.77673		419.244	0.80732	0.76242	0.75907	0.7547		1234	0.28485		5.19086	0.86019	0.80517	0.10616	0.13072					5.19086	-0.000110346	0.11147	0.01071	0.01256		12.7488	1.01252	0.62263
419.311	0.9336	0.95718	0.97395	0.7766		419.311	0.80732	0.76239	0.75908	0.75468		1235	0.28182		5.19606	0.85997	0.80501	0.10641	0.13042					5.19606	-5.70213e-05	0.1111	0.0107	0.01252		12.7588	1.013	0.62228
419.379	0.93358	0.95715	0.97393	0.77646		419.379	0.80731	0.76237	0.7591	0.75464		1236	0.28424		5.20127	0.85984	0.80499	0.10657	0.1301					5.20127	-4.59984e-05	0.11073	0.01068	0.0125		12.7688	1.01347	0.62192
419.447	0.93355	0.95713	0.97391	0.77633		419.447	0.80731	0.76235	0.75912	0.75461		1237	0.28061		5.20649	0.85952	0.80474	0.1062	0.12968					5.20649	-5.44434e-05	0.11038	0.01065	0.01244		12.7788	1.01394	0.62154
419.515	0.93353	0.95711	0.9739	0.7762		419.515	0.8073	0.76233	0.75913	0.75459		1238	0.28364		5.21173	0.85916	0.80444	0.10591	0.12936					5.21173	-6.08063e-05	0.11003	0.01059	0.0124		12.7889	1.0144	0.62115
419.583	0.9335	0.95709	0.97388	0.77606		419.583	0.80729	0.76232	0.75915	0.75456		1239	0.28061		5.21697	0.85895	0.80447	0.10572	0.12933					5.21697	-0.000109621	0.10967	0.01058	0.0124		12.7988	1.01484	0.62075
419.651	0.93348	0.95707	0.97387	0.77593		419.651	0.80728	0.76231	0.75917	0.75453		1240	0.27939		5.22222	0.85852	0.80438	0.10513	0.12923					5.22222	-0.000200078	0.10936	0.01063	0.0124		12.8089	1.01528	0.62034
419.719	0.93346	0.95705	0.97386	0.77579		419.719	0.80726	0.76229	0.75919	0.75451		1241	0.28		5.22749	0.858	0.80405	0.10466	0.12895					5.22749	-0.000260765	0.10906	0.01065	0.01234		12.8189	1.0157	0.61993
419.787	0.93343	0.95704	0.97385	0.77566		419.787	0.80724	0.76228	0.75921	0.75448		1242	0.28		5.23276	0.85769	0.8038	0.10466	0.12865					5.23276	-0.000243217	0.10873	0.01061	0.01222		12.8289	1.01611	0.61951
419.855	0.93341	0.95702	0.97384	0.77553		419.855	0.80722	0.76227	0.75923	0.75445		1243	0.27758		5.23805	0.85753	0.80368	0.10461	0.12833					5.23805	-0.00020803	0.10837	0.01059	0.01209		12.8389	1.0165	0.61908
419.923	0.93339	0.957	0.97383	0.77539		419.923	0.80721	0.76226	0.75926	0.75442		1244	0.27576		5.24335	0.85725	0.80353	0.10411	0.128					5.24335	-0.00025721	0.10803	0.01061	0.01203		12.8489	1.01689	0.61866
419.991	0.93337	0.95699	0.97383	0.77526		419.991	0.80718	0.76226	0.75928	0.7544		1245	0.27697		5.24865	0.85681	0.80329	0.1035	0.12769					5.24865	-0.000361137	0.10771	0.01064	0.01201		12.8589	1.01725	0.61823
420.059	0.93334	0.95698	0.97382	0.77512		420.059	0.80716	0.76226	0.7593	0.75437		1246	0.27818		5.25397	0.85642	0.80304	0.10316	0.12747					5.25397	-0.000407352	0.10741	0.01065	0.012		12.8689	1.0176	0.6178
420.127	0.93332	0.95696	0.97382	0.77499		420.127	0.80713	0.76226	0.75932	0.75434		1247	0.27697		5.2593	0.8561	0.80283	0.10295	0.12728					5.2593	-0.000376893	0.10711	0.01065	0.01196		12.8789	1.01793	0.61737
420.195	0.9333	0.95695	0.97382	0.77486		420.195	0.80711	0.76226	0.75935	0.75431		1248	0.27818		5.26464	0.85576	0.80262	0.10267	0.12696					5.26464	-0.00036339	0.10681	0.01065	0.01186		12.8889	1.01825	0.61694
420.263	0.93327	0.95694	0.97381	0.77473		420.263	0.80708	0.76226	0.75937	0.75427		1249	0.27879		5.26999	0.85541	0.80239	0.10248	0.12655					5.26999	-0.000411238	0.1065	0.01065	0.01173		12.8989	1.01855	0.61652
420.331	0.93325	0.95693	0.97381	0.7746		420.331	0.80705	0.76227	0.75939	0.75424		1250	0.27697		5.27535	0.85514	0.80222	0.1024	0.12618					5.27535	-0.000455227	0.10618	0.01062	0.01165		12.9089	1.01882	0.6161
420.399	0.93322	0.95692	0.97381	0.77447		420.399	0.80702	0.76227	0.75941	0.7542		1251	0.27455		5.28072	0.85483	0.80198	0.10211	0.1258					5.28072	-0.00049427	0.10586	0.01057	0.01163		12.9189	1.01908	0.61568
420.467	0.9332	0.95691	0.97381	0.77435		420.467	0.80699	0.76229	0.75944	0.75416		1252	0.27333		5.2861	0.85447	0.80167	0.10188	0.12541					5.2861	-0.000561266	0.10555	0.01055	0.01158		12.9289	1.01932	0.61527
420.536	0.93317	0.9569	0.97381	0.77422		420.536	0.80696	0.7623	0.75946	0.75413		1253	0.27152		5.2915	0.8543	0.80168	0.10203	0.12524					5.2915	-0.000607948	0.10522	0.01056	0.0115		12.939	1.01954	0.61487
420.604	0.93314	0.95689	0.97381	0.7741		420.604	0.80692	0.7623	0.75949	0.75409		1254	0.26909		5.2969	0.85414	0.80181	0.10196	0.12527					5.2969	-0.000596861	0.1049	0.01056	0.01141		12.949	1.01974	0.61447
420.672	0.93311	0.95688	0.97381	0.77398		420.672	0.80689	0.76233	0.75951	0.75405		1255	0.27333		5.30232	0.8537	0.80158	0.10149	0.12516					5.30232	-0.000575433	0.10461	0.01054	0.01128		12.959	1.01991	0.61407
420.74	0.93308	0.95687	0.97381	0.77386		420.74	0.80686	0.76234	0.75953	0.754		1256	0.26667		5.30775	0.85324	0.80124	0.10099	0.12484					5.30775	-0.000558221	0.10431	0.01052	0.01116		12.969	1.02007	0.61369
420.809	0.93305	0.95685	0.97382	0.77375		420.809	0.80682	0.76236	0.75956	0.75396		1257	0.26364		5.31319	0.85288	0.80098	0.10049	0.12442					5.31319	-0.000545339	0.10401	0.01051	0.01112		12.979	1.02021	0.61331
420.877	0.93302	0.95684	0.97382	0.77363		420.877	0.80679	0.76238	0.75958	0.75391		1258	0.2697		5.31863	0.85252	0.80074	0.09999	0.12396					5.31863	-0.00056747	0.10373	0.01053	0.01112		12.989	1.02034	0.61293
420.945	0.93299	0.95683	0.97382	0.77352		420.945	0.80675	0.76241	0.7596	0.75386		1259	0.25879		5.3241	0.85217	0.8005	0.09953	0.1235					5.3241	-0.00062191	0.10344	0.01054	0.01109		12.999	1.02044	0.61257
421.014	0.93296	0.95682	0.97382	0.77341		421.014	0.80672	0.76243	0.75962	0.75381		1260	0.26121		5.32957	0.85182	0.80023	0.09914	0.1231					5.32957	-0.000677452	0.10315	0.01056	0.01103		13.009	1.02053	0.61221
421.082	0.93292	0.9568	0.97382	0.77331		421.082	0.80668	0.76245	0.75965	0.75376		1261	0.24909		5.33505	0.85143	0.79986	0.09882	0.12268					5.33505	-0.000738196	0.10286	0.01056	0.01097		13.019	1.02059	0.61185
421.15	0.93289	0.95679	0.97382	0.7732		421.15	0.80665	0.76248	0.75966	0.75371		1262	0.24		5.34054	0.85096	0.79935	0.09885	0.12214					5.34054	-0.000813837	0.10257	0.01053	0.01083		13.029	1.02065	0.61151
421.219	0.93285	0.95677	0.97382	0.7731		421.219	0.80661	0.76251	0.75969	0.75364		1263	0.24242		5.34605	0.85075	0.79908	0.09975	0.12168					5.34605	-0.000859558	0.10225	0.01045	0.01062		13.039	1.02068	0.61116
421.287	0.93282	0.95675	0.97381	0.773		421.287	0.80658	0.76253	0.75971	0.75359		1264	0.22485		5.35157	0.85106	0.7994	0.10102	0.12163					5.35157	-0.00083395	0.1019	0.0103	0.01049		13.049	1.0207	0.61083
421.356	0.93278	0.95673	0.97381	0.77291		421.356	0.80653	0.76256	0.75973	0.75353		1265	0.24		5.3571	0.85109	0.79959	0.10056	0.12162					5.3571	-0.000826457	0.10162	0.01024	0.01051		13.059	1.0207	0.6105
421.424	0.93275	0.95671	0.97381	0.77281		421.424	0.8065	0.76259	0.75975	0.75346		1266	0.23333		5.36264	0.85041	0.7991	0.09886	0.12123					5.36264	-0.000891644	0.10142	0.01028	0.01051		13.069	1.02069	0.61017
421.493	0.93271	0.95668	0.97381	0.77272		421.493	0.80646	0.76262	0.75976	0.7534		1267	0.23515		5.36819	0.84968	0.79854	0.09772	0.1208					5.36819	-0.000938433	0.10119	0.01033	0.01044		13.0791	1.02066	0.60985
421.561	0.93267	0.95666	0.97381	0.77263		421.561	0.80643	0.76266	0.75979	0.75334		1268	0.22485		5.37375	0.84921	0.79826	0.09731	0.12048					5.37375	-0.000926713	0.10092	0.01031	0.01038		13.0891	1.02061	0.60953
421.63	0.93264	0.95663	0.97381	0.77254		421.63	0.80639	0.76268	0.75981	0.75327		1269	0.1497		5.37932	0.8489	0.79814	0.09708	0.12018					5.37932	-0.000916907	0.10066	0.0103	0.01039		13.0991	1.02054	0.60922
421.698	0.9326	0.95659	0.97381	0.77245		421.698	0.80636	0.76272	0.75982	0.7532		1270	0.23455		5.38491	0.8486	0.79801	0.09674	0.11982					5.38491	-0.000914358	0.1004	0.01032	0.01042		13.1091	1.02045	0.60891
421.767	0.93256	0.95656	0.9738	0.77236		421.767	0.80631	0.76276	0.75983	0.75314		1271	0.24727		5.39051	0.84827	0.79781	0.09633	0.1194					5.39051	-0.000875309	0.10015	0.01034	0.0104		13.1191	1.02035	0.6086
421.836	0.93252	0.95652	0.9738	0.77228		421.836	0.80628	0.76279	0.75985	0.75307		1272	0.24788		5.39612	0.84792	0.79759	0.09598	0.11895					5.39612	-0.000881521	0.09989	0.01033	0.01034		13.1291	1.02023	0.60829
421.904	0.93248	0.95648	0.9738	0.77219		421.904	0.80624	0.76282	0.75986	0.753		1273	0.24606		5.40174	0.84757	0.79733	0.09584	0.11854					5.40174	-0.00096726	0.09964	0.01032	0.01026		13.1391	1.02009	0.60799
421.973	0.93245	0.95644	0.9738	0.77211		421.973	0.80621	0.76286	0.75987	0.75293		1274	0.24606		5.40737	0.84725	0.797	0.09609	0.1182					5.40737	-0.00103	0.0994	0.01028	0.01013		13.1491	1.01994	0.60769
422.042	0.93241	0.95639	0.97379	0.77203		422.042	0.80617	0.76289	0.75988	0.75286		1275	0.2497		5.41302	0.84696	0.79665	0.09667	0.11786					5.41302	-0.00104	0.09915	0.01024	0.01		13.1591	1.01976	0.60739
422.11	0.93237	0.95634	0.97379	0.77195		422.11	0.80614	0.76293	0.7599	0.75279		1276	0.25273		5.41867	0.8469	0.79658	0.09736	0.11751					5.41867	-0.00106	0.09885	0.01022	0.00994		13.1691	1.01957	0.6071
422.179	0.93233	0.95629	0.97378	0.77188		422.179	0.8061	0.76296	0.75991	0.75272		1277	0.25455		5.42434	0.84708	0.79698	0.09734	0.11726					5.42434	-0.00108	0.09854	0.01022	0.00994		13.1791	1.01936	0.6068
422.248	0.93229	0.95624	0.97378	0.7718		422.248	0.80607	0.763	0.75991	0.75264		1278	0.25939		5.43002	0.84674	0.79703	0.09623	0.11706					5.43002	-0.00111	0.09837	0.01023	0.00992		13.1891	1.01914	0.60651
422.317	0.93224	0.95618	0.97378	0.77173		422.317	0.80603	0.76304	0.75991	0.75257		1279	0.25758		5.43571	0.84603	0.79657	0.09529	0.11676					5.43571	-0.00112	0.09823	0.01027	0.00986		13.1991	1.0189	0.60622
422.385	0.9322	0.95611	0.97377	0.77166		422.385	0.806	0.76306	0.75992	0.7525		1280	0.25576		5.44142	0.84555	0.79624	0.095	0.11643					5.44142	-0.00113	0.09802	0.01031	0.00977		13.2091	1.01865	0.60594
422.454	0.93216	0.95605	0.97377	0.77159		422.454	0.80596	0.7631	0.75993	0.75243		1281	0.2503		5.44713	0.84523	0.79611	0.09477	0.11606					5.44713	-0.00115	0.09775	0.01034	0.0097		13.2192	1.01838	0.60565
422.523	0.93212	0.95598	0.97376	0.77152		422.523	0.80593	0.76314	0.75994	0.75236		1282	0.22606		5.45286	0.84476	0.79579	0.09443	0.11557					5.45286	-0.00118	0.09749	0.01034	0.00967		13.2292	1.01811	0.60538
422.592	0.93207	0.95591	0.97376	0.77145		422.592	0.80589	0.76317	0.75994	0.75229		1283	0.24667		5.4586	0.84445	0.79547	0.09484	0.11511					5.4586	-0.00121	0.09724	0.01029	0.00965		13.2392	1.01782	0.6051
422.661	0.93203	0.95583	0.97375	0.77139		422.661	0.80586	0.7632	0.75995	0.75222		1284	0.25515		5.46435	0.84466	0.79565	0.09598	0.11498					5.46435	-0.0012	0.09694	0.0102	0.00959		13.2492	1.01753	0.60483
422.73	0.93198	0.95575	0.97374	0.77132		422.73	0.80583	0.76324	0.75995	0.75215		1285	0.25697		5.47011	0.84475	0.7959	0.09617	0.11494					5.47011	-0.00115	0.09669	0.01017	0.00952		13.2592	1.01723	0.60457
422.799	0.93194	0.95567	0.97374	0.77126		422.799	0.8058	0.76327	0.75996	0.75208		1286	0.25879		5.47589	0.84434	0.79573	0.0955	0.11465					5.47589	-0.00117	0.09651	0.01023	0.00946		13.2692	1.01692	0.60431
422.868	0.93189	0.95558	0.97373	0.7712		422.868	0.80578	0.7633	0.75996	0.752		1287	0.25576		5.48168	0.84399	0.79567	0.09493	0.1144					5.48168	-0.00125	0.09632	0.01032	0.00941		13.2792	1.0166	0.60407
422.937	0.93184	0.95549	0.97373	0.77114		422.937	0.80574	0.76333	0.75996	0.75194		1288	0.25455		5.48748	0.84362	0.79558	0.09421	0.1142					5.48748	-0.00129	0.09615	0.0104	0.00944		13.2892	1.01628	0.60383
423.006	0.93179	0.9554	0.97372	0.77108		423.006	0.80571	0.76337	0.75996	0.75187		1289	0.24788		5.49329	0.84312	0.79533	0.09348	0.11383					5.49329	-0.00126	0.096	0.01042	0.00948		13.2992	1.01596	0.6036
423.075	0.93175	0.95531	0.97372	0.77102		423.075	0.80569	0.76339	0.75996	0.75181		1290	0.2503		5.49912	0.84281	0.79526	0.09314	0.11344					5.49912	-0.00119	0.09583	0.0104	0.00952		13.3092	1.01563	0.60338
423.144	0.9317	0.95521	0.97371	0.77097		423.144	0.80567	0.76343	0.75997	0.75174		1291	0.25333		5.50496	0.84263	0.79532	0.09308	0.11317					5.50496	-0.00115	0.09566	0.0104	0.00955		13.3192	1.0153	0.60317
423.213	0.93164	0.95511	0.97371	0.77092		423.213	0.80564	0.76345	0.75997	0.75167		1292	0.24		5.51081	0.84243	0.79525	0.09323	0.11297					5.51081	-0.00119	0.09552	0.01043	0.00954		13.3292	1.01496	0.60297
423.282	0.93159	0.95501	0.9737	0.77087		423.282	0.80563	0.76348	0.75998	0.75161		1293	0.2503		5.51667	0.8423	0.79517	0.09375	0.11275					5.51667	-0.0013	0.09538	0.01046	0.00944		13.3392	1.01463	0.60279
423.351	0.93154	0.95491	0.9737	0.77082		423.351	0.80561	0.76351	0.75999	0.75155		1294	0.24485		5.52254	0.84239	0.7954	0.09428	0.11252					5.52254	-0.00137	0.09527	0.01047	0.00936		13.3492	1.0143	0.60263
423.42	0.93149	0.95481	0.97369	0.77078		423.42	0.80559	0.76353	0.76	0.75149		1295	0.24545		5.52843	0.84246	0.79573	0.09424	0.1124					5.52843	-0.00135	0.09522	0.01053	0.00942		13.3592	1.01397	0.60248
423.489	0.93144	0.9547	0.97369	0.77074		423.489	0.80557	0.76356	0.76001	0.75143		1296	0.23636		5.53433	0.84234	0.79582	0.09392	0.11228					5.53433	-0.00133	0.0952	0.01065	0.00947		13.3692	1.01364	0.60235
423.559	0.93138	0.9546	0.97369	0.7707		423.559	0.80556	0.76357	0.76001	0.75137		1297	0.22485		5.54024	0.84221	0.79576	0.094	0.11214					5.54024	-0.00128	0.09523	0.01076	0.00945		13.3793	1.01331	0.60223
423.628	0.93133	0.95449	0.97368	0.77066		423.628	0.80555	0.76361	0.76002	0.75132		1298	0.23758		5.54617	0.84232	0.79582	0.09483	0.11207					5.54617	-0.00118	0.0953	0.01082	0.00941		13.3893	1.01299	0.60214
423.697	0.93128	0.95438	0.97368	0.77063		423.697	0.80554	0.76362	0.76003	0.75127		1299	0.24788		5.55211	0.84284	0.79632	0.09612	0.1122					5.55211	-0.00113	0.09545	0.01081	0.00944		13.3993	1.01268	0.60207
423.766	0.93122	0.95428	0.97368	0.7706		423.766	0.80553	0.76364	0.76004	0.75121		1300	0.21394		5.55806	0.84345	0.79705	0.09698	0.11249					5.55806	-0.0011	0.09572	0.01081	0.00955		13.4093	1.01237	0.60203
423.836	0.93117	0.95417	0.97368	0.77057		423.836	0.80552	0.76367	0.76006	0.75116		1301	0.21939		5.56402	0.84384	0.79746	0.09741	0.11266					5.56402	-0.00107	0.0961	0.01088	0.00973		13.4193	1.01207	0.602
423.905	0.93112	0.95406	0.97367	0.77055		423.905	0.80552	0.76368	0.76006	0.7511		1302	0.23758		5.57	0.8442	0.79759	0.09815	0.11263					5.57	-0.00102	0.09653	0.01099	0.00992		13.4293	1.01177	0.602
423.974	0.93107	0.95395	0.97367	0.77053		423.974	0.80552	0.7637	0.76008	0.75106		1303	0.2097		5.57599	0.84514	0.79821	0.09967	0.11273					5.57599	-0.000918996	0.09707	0.01109	0.01006		13.4393	1.01149	0.60203
424.043	0.93101	0.95385	0.97367	0.77051		424.043	0.80552	0.76371	0.7601	0.75101		1304	0.18242		5.58199	0.84687	0.7997	0.10119	0.11349					5.58199	-0.000785985	0.09794	0.01125	0.01023		13.4493	1.01121	0.60208
424.113	0.93096	0.95374	0.97367	0.77049		424.113	0.80552	0.76373	0.76011	0.75096		1305	0.23273		5.58801	0.84807	0.80075	0.10125	0.11433					5.58801	-0.000708742	0.09901	0.01144	0.01046		13.4593	1.01094	0.60216
424.182	0.93091	0.95363	0.97367	0.77048		424.182	0.80552	0.76374	0.76012	0.75092		1306	0.23333		5.59403	0.84879	0.80111	0.10112	0.11476					5.59403	-0.000688779	0.10013	0.01161	0.01072		13.4693	1.01069	0.60226
424.252	0.93086	0.95353	0.97367	0.77047		424.252	0.80552	0.76376	0.76014	0.75088		1307	0.18545		5.60007	0.85003	0.80166	0.10197	0.11514					5.60007	-0.000636199	0.1014	0.01175	0.01101		13.4793	1.01044	0.6024
424.321	0.93081	0.95342	0.97367	0.77047		424.321	0.80553	0.76377	0.76016	0.75083		1308	0.2103		5.60613	0.85187	0.80255	0.10353	0.11569					5.60613	-0.000535544	0.10288	0.01189	0.01131		13.4893	1.0102	0.60256
424.391	0.93077	0.95332	0.97368	0.77046		424.391	0.80554	0.76379	0.76017	0.75079		1309	0.23273		5.6122	0.85392	0.80355	0.10534	0.11639					5.6122	-0.000446887	0.10451	0.01207	0.0115		13.4993	1.00998	0.60275
424.46	0.93072	0.95322	0.97368	0.77046		424.46	0.80554	0.76381	0.7602	0.75075		1310	0.18242		5.61828	0.85619	0.80475	0.10706	0.11716					5.61828	-0.00039339	0.10632	0.01228	0.01167		13.5093	1.00977	0.60297
424.53	0.93067	0.95312	0.97368	0.77047		424.53	0.80555	0.76381	0.76021	0.75071		1311	0.20242		5.62437	0.85833	0.80588	0.10844	0.11789					5.62437	-0.000371109	0.10821	0.01248	0.01195		13.5193	1.00956	0.60322
424.599	0.93063	0.95302	0.97368	0.77047		424.599	0.80556	0.76383	0.76023	0.75067		1312	0.20182		5.63048	0.86019	0.80665	0.11002	0.11837					5.63048	-0.000353288	0.10997	0.01262	0.01223		13.5294	1.00937	0.6035
424.669	0.93059	0.95292	0.97368	0.77048		424.669	0.80557	0.76385	0.76026	0.75064		1313	0.1903		5.6366	0.86255	0.80772	0.11281	0.11897					5.6366	-0.000239836	0.11192	0.01277	0.01247		13.5394	1.00919	0.60381
424.738	0.93054	0.95283	0.97368	0.7705		424.738	0.80558	0.76385	0.76027	0.75059		1314	0.17455		5.64273	0.86625	0.80996	0.11645	0.12026					5.64273	8.55092e-07	0.11466	0.013	0.01279		13.5494	1.00902	0.60415
424.808	0.9305	0.95274	0.97369	0.77051		424.808	0.80559	0.76386	0.76029	0.75056		1315	0.17333		5.64888	0.86996	0.81235	0.1182	0.12161					5.64888	0.00023296	0.118	0.01331	0.01322		13.5594	1.00887	0.60451
424.877	0.93046	0.95265	0.97369	0.77053		424.877	0.8056	0.76388	0.76032	0.75052		1316	0.19636		5.65504	0.87284	0.81421	0.1185	0.12258					5.65504	0.000420581	0.1216	0.0136	0.0137		13.5694	1.00872	0.6049
424.947	0.93042	0.95256	0.97369	0.77055		424.947	0.80561	0.76389	0.76033	0.75048		1317	0.18909		5.66121	0.87587	0.81632	0.11928	0.12359					5.66121	0.000645093	0.12575	0.01388	0.01426		13.5794	1.00859	0.60532
425.017	0.93038	0.95248	0.97369	0.77058		425.017	0.80562	0.7639	0.76036	0.75045		1318	0.20182		5.6674	0.87917	0.81882	0.12099	0.12462					5.6674	0.000904904	0.13047	0.01413	0.01483		13.5894	1.00847	0.60577
425.086	0.93034	0.95241	0.9737	0.77061		425.086	0.80564	0.76391	0.76038	0.75042		1319	0.16303		5.6736	0.88369	0.82289	0.12391	0.12591					5.6736	0.00115	0.1369	0.0144	0.01539		13.5994	1.00836	0.60624
425.156	0.93031	0.95233	0.9737	0.77064		425.156	0.80565	0.76393	0.7604	0.75038		1320	0.15697		5.67981	0.88954	0.82904	0.12717	0.12761					5.67981	0.00136	0.14554	0.01477	0.016		13.6094	1.00827	0.60673
425.226	0.93027	0.95226	0.9737	0.77067		425.226	0.80566	0.76395	0.76042	0.75035		1321	0.18121		5.68604	0.89498	0.83562	0.12976	0.12921					5.68604	0.00163	0.15486	0.01515	0.01667		13.6194	1.0082	0.60725
425.296	0.93024	0.9522	0.9737	0.77071		425.296	0.80567	0.76395	0.76045	0.75031		1322	0.18303		5.69228	0.90089	0.84369	0.13281	0.13115					5.69228	0.00203	0.16588	0.01556	0.01749		13.6294	1.00814	0.60779
425.365	0.9302	0.95214	0.97371	0.77075		425.365	0.80568	0.76396	0.76047	0.75029		1323	0.14121		5.69854	0.90699	0.85241	0.13614	0.13328					5.69854	0.00245	0.17773	0.01603	0.0183		13.6394	1.0081	0.60834
[truncated: 4,550 more rows]

## Sheet: Fig 6
Trigger temperature (oC)
Papilionidae								Hesperiidae																Pieridae						Nymphalidae																		Lycaenidae
[truncated: 67 more rows]
[truncated: 11 more columns]

## Sheet: Fig 7
Fig 7e					Fig 7f
[truncated: 620 more rows]
[truncated: 54 more columns]

## Sheet: Fig S4
Fig S4c
[truncated: 552 more rows]

## Sheet: Fig S6
Fig S6a						Fig S6b
[truncated: 28 more rows]

## Sheet: Fig S7
Fig. S7b
[truncated: 13 more rows]

[truncated: 10 more sheets: Fig S8, Fig S9, Fig S32, Fig S33, Fig S35, Fig S37, Fig S38, Fig S39, Fig S42, Fig S43]
